# Supplementary material for: Comprehensive identification and functional characterization of GhpPLA gene family in reproductive organ development
Source: BMC Plant Biol. 2023 Nov 29;23:599. doi: 10.1186/s12870-023-04590-4 (PMC10685517; doi:10.1186/s12870-023-04590-4)
Supplement: Supplementary file 1 — Supplementary Material 1 [file 12870_2023_4590_MOESM1_ESM.xlsx]

## Sheet: Table S1
Additional file 1:Table S1 The renamed of pPLA genes.
GRMZM2G000652_P02	ZmpPLA14
GRMZM2G002993_P01	ZmpPLA17
GRMZM2G030223_P01	ZmpPLA1
GRMZM2G034271_P01	ZmpPLA16
GRMZM2G047516_P01	ZmpPLA13
GRMZM2G058414_P01	ZmpPLA9
GRMZM2G091956_P01	ZmpPLA12
GRMZM2G114036_P01	ZmpPLA7
GRMZM2G117378_P01	ZmpPLA3
GRMZM2G123764_P01	ZmpPLA10
GRMZM2G123805_P01	ZmpPLA18
GRMZM2G124921_P02	ZmpPLA15
GRMZM2G137174_P01	ZmpPLA19
GRMZM2G154523_P01	ZmpPLA20
GRMZM2G349749_P01	ZmpPLA4
GRMZM2G414047_P01	ZmpPLA8
GRMZM2G426556_P01	ZmpPLA11
GRMZM2G451672_P03	ZmpPLA21
GRMZM2G471240_P01	ZmpPLA2
GRMZM5G814389_P01	ZmpPLA6
GRMZM5G865811_P01	ZmpPLA5
AT1G61850.1	AtpPLA1
AT2G26560.1	AtpPLA2
AT2G39220.1	AtpPLA3
AT3G54950.1	AtpPLA4
AT3G63200.1	AtpPLA5
AT4G29800.2	AtpPLA6
AT4G37050.1	AtpPLA7
AT4G37060.2	AtpPLA8
AT4G37070.2	AtpPLA9
AT5G43590.1	AtpPLA10
GH_A03G0975.1	GhpPLA1
GH_A03G0976.1	GhpPLA2
GH_A05G1137.1	GhpPLA3
GH_A05G1696.1	GhpPLA4
GH_A05G2013.1	GhpPLA5
GH_A05G2014.1	GhpPLA6
GH_A05G2015.1	GhpPLA7
GH_A05G2016.1	GhpPLA8
GH_A05G2017.1	GhpPLA9
GH_A05G2018.1	GhpPLA10
GH_A05G4331.1	GhpPLA11
GH_A06G0161.1	GhpPLA12
GH_A06G0162.1	GhpPLA13
GH_A06G1719.1	GhpPLA14
GH_A08G2123.1	GhpPLA15
GH_A09G0878.1	GhpPLA16
GH_A09G0879.1	GhpPLA17
GH_A10G0136.1	GhpPLA18
GH_A10G0928.1	GhpPLA19
GH_A10G2278.1	GhpPLA20
GH_A11G0494.1	GhpPLA21
GH_A11G1279.1	GhpPLA22
GH_A11G1995.1	GhpPLA23
GH_A12G0043.1	GhpPLA24
GH_D02G0945.1	GhpPLA25
GH_D02G0946.1	GhpPLA26
GH_D03G0208.1	GhpPLA27
GH_D03G0209.1	GhpPLA28
GH_D04G0044.1	GhpPLA29
GH_D05G1135.1	GhpPLA30
GH_D05G1727.1	GhpPLA31
GH_D05G2047.1	GhpPLA32
GH_D05G2048.1	GhpPLA33
GH_D05G2050.1	GhpPLA34
GH_D06G0146.1	GhpPLA35
GH_D06G1742.1	GhpPLA36
GH_D08G2142.1	GhpPLA37
GH_D09G0831.1	GhpPLA38
GH_D09G0832.1	GhpPLA39
GH_D10G0147.1	GhpPLA40
GH_D10G1033.1	GhpPLA41
GH_D11G0513.1	GhpPLA42
GH_D11G1308.1	GhpPLA43
GH_D11G2035.1	GhpPLA44
GH_D12G0043.1	GhpPLA45
GH_scaffold1629_objG0001.1	GhpPLA46
Ga02G0224.1	GapPLA1
Ga03G1200.1	GapPLA2
Ga03G1201.1	GapPLA3
Ga04G2099.1	GapPLA4
Ga05G1195.1	GapPLA5
Ga05G1804.1	GapPLA6
Ga05G2130.1	GapPLA7
Ga05G2131.1	GapPLA8
Ga05G2132.1	GapPLA9
Ga05G2133.1	GapPLA10
Ga05G2134.1	GapPLA11
Ga05G2135.1	GapPLA12
Ga06G0183.1	GapPLA13
Ga06G0184.1	GapPLA14
Ga06G1802.1	GapPLA15
Ga08G2189.1	GapPLA16
Ga09G0788.1	GapPLA17
Ga10G0544.1	GapPLA18
Ga10G2063.1	GapPLA19
Ga10G2947.1	GapPLA20
Ga11G1958.1	GapPLA21
Ga11G2756.1	GapPLA22
Ga11G3593.1	GapPLA23
Ga12G2873.1	GapPLA24
GB_A02G1883.1	GbpPLA1
GB_A03G0994.1	GbpPLA2
GB_A03G0995.1	GbpPLA3
GB_A05G1148.1	GbpPLA4
GB_A05G1717.1	GbpPLA5
GB_A05G2042.1	GbpPLA6
GB_A05G2043.1	GbpPLA7
GB_A05G2044.1	GbpPLA8
GB_A05G2045.1	GbpPLA9
GB_A05G2046.1	GbpPLA10
GB_A05G2047.1	GbpPLA11
GB_A05G4424.1	GbpPLA12
GB_A06G0164.1	GbpPLA13
GB_A06G0165.1	GbpPLA14
GB_A06G1756.1	GbpPLA15
GB_A08G2231.1	GbpPLA16
GB_A09G0990.1	GbpPLA17
GB_A10G0141.1	GbpPLA18
GB_A10G0965.1	GbpPLA19
GB_A10G2431.1	GbpPLA20
GB_A11G0500.1	GbpPLA21
GB_A11G1285.1	GbpPLA22
GB_A11G2020.1	GbpPLA23
GB_A12G0042.1	GbpPLA24
GB_D02G0995.1	GbpPLA25
GB_D02G0996.1	GbpPLA26
GB_D03G0199.1	GbpPLA27
GB_D03G0200.1	GbpPLA28
GB_D04G0046.1	GbpPLA29
GB_D05G1132.1	GbpPLA30
GB_D05G1741.1	GbpPLA31
GB_D05G2066.1	GbpPLA32
GB_D05G2067.1	GbpPLA33
GB_D05G2069.1	GbpPLA34
GB_D06G0164.1	GbpPLA35
GB_D06G0165.1	GbpPLA36
GB_D06G1813.1	GbpPLA37
GB_D08G2222.1	GbpPLA38
GB_D09G0837.1	GbpPLA39
GB_D09G0838.1	GbpPLA40
GB_D10G0143.1	GbpPLA41
GB_D10G1025.1	GbpPLA42
GB_D10G2385.1	GbpPLA43
GB_D11G0513.1	GbpPLA44
GB_D11G1322.1	GbpPLA45
GB_D11G2072.1	GbpPLA46
GB_D12G0045.1	GbpPLA47
Gorai.003G021700.1	GrpPLA1
Gorai.004G216100.1	GrpPLA2
Gorai.005G103900.1	GrpPLA3
Gorai.005G104200.1	GrpPLA4
Gorai.006G083400.1	GrpPLA5
Gorai.006G083500.1	GrpPLA6
Gorai.007G053800.1	GrpPLA7
Gorai.007G137100.1	GrpPLA8
Gorai.007G211600.1	GrpPLA9
Gorai.008G004400.1	GrpPLA10
Gorai.009G117600.1	GrpPLA11
Gorai.009G177000.1	GrpPLA12
Gorai.009G210000.1	GrpPLA13
Gorai.009G210300.1	GrpPLA14
Gorai.009G210400.1	GrpPLA15
Gorai.009G210500.1	GrpPLA16
Gorai.010G017600.1	GrpPLA17
Gorai.010G179100.1	GrpPLA18
Gorai.011G015900.1	GrpPLA19
Gorai.011G105000.1	GrpPLA20
Gorai.011G240000.1	GrpPLA21
Gorai.012G004400.1	GrpPLA22
VIT_200s0567g00050.1	VvpPLA1
VIT_200s0567g00060.1	VvpPLA2
VIT_207s0005g01840.1	VvpPLA3
VIT_207s0005g01860.1	VvpPLA4
VIT_207s0005g01880.1	VvpPLA5
VIT_207s0005g01890.1	VvpPLA6
VIT_207s0031g00850.1	VvpPLA7
VIT_207s0031g00870.1	VvpPLA8
VIT_207s0151g01130.1	VvpPLA9
VIT_210s0092g00150.1	VvpPLA10
VIT_210s0116g00830.1	VvpPLA11
VIT_213s0019g04200.5	VvpPLA12
VIT_218s0001g10830.1	VvpPLA13
VIT_218s0001g10870.1	VvpPLA14
VIT_218s0001g10880.1	VvpPLA15
VIT_218s0001g10900.1	VvpPLA16
VIT_218s0001g10910.1	VvpPLA17
VIT_218s0001g10920.1	VvpPLA18
VIT_218s0001g10930.1	VvpPLA19
VIT_218s0001g10940.1	VvpPLA20
VIT_218s0001g10950.1	VvpPLA21
VIT_218s0001g10970.1	VvpPLA22
VIT_218s0001g11010.1	VvpPLA23
Thecc.01G051700.1	TcpPLA1
Thecc.01G051800.1	TcpPLA2
Thecc.01G053600.1	TcpPLA3
Thecc.01G053900.1	TcpPLA4
Thecc.01G278700.1	TcpPLA5
Thecc.05G275500.1	TcpPLA6
Thecc.05G275800.1	TcpPLA7
Thecc.05G276000.1	TcpPLA8
Thecc.06G015700.1	TcpPLA9
Thecc.06G217400.1	TcpPLA10
Thecc.08G011800.1	TcpPLA11
Thecc.08G011900.1	TcpPLA12
Thecc.08G012000.1	TcpPLA13
Thecc.08G012100.1	TcpPLA14
Thecc.08G012200.1	TcpPLA15
Thecc.08G012400.1	TcpPLA16
Thecc.10G072800.1	TcpPLA17
Sobic.001G067500.1.p	SbpPLA1
Sobic.001G157700.1.p	SbpPLA2
Sobic.001G157900.1.p	SbpPLA3
Sobic.001G158200.1.p	SbpPLA4
Sobic.001G348600.1.p	SbpPLA5
Sobic.001G433900.1.p	SbpPLA6
Sobic.002G031800.1.p	SbpPLA7
Sobic.002G228700.1.p	SbpPLA8
Sobic.002G320900.1.p	SbpPLA9
Sobic.002G377600.1.p	SbpPLA10
Sobic.003G389400.1.p	SbpPLA11
Sobic.005G159400.1.p	SbpPLA12
Sobic.005G186100.1.p	SbpPLA13
Sobic.005G186200.1.p	SbpPLA14
Sobic.005G186400.1.p	SbpPLA15
Sobic.005G219000.1.p	SbpPLA16
Sobic.005G219100.1.p	SbpPLA17
Sobic.007G158500.1.p	SbpPLA18
Sobic.007G158600.1.p	SbpPLA19
Sobic.007G158700.1.p	SbpPLA20
Sobic.007G158800.1.p	SbpPLA21
Sobic.008G166050.1.p	SbpPLA22
Sobic.010G228100.1.p	SbpPLA23
LOC_Os01g67310.1	OspPLA1
LOC_Os03g14950.1	OspPLA2
LOC_Os03g27610.1	OspPLA3
LOC_Os03g43880.1	OspPLA4
LOC_Os06g46350.1	OspPLA5
LOC_Os07g05110.1	OspPLA6
LOC_Os07g33670.1	OspPLA7
LOC_Os08g28880.1	OspPLA8
LOC_Os08g37180.1	OspPLA9
LOC_Os08g37210.1	OspPLA10
LOC_Os08g37250.1	OspPLA11
LOC_Os09g28770.1	OspPLA12
LOC_Os11g39990.1	OspPLA13
LOC_Os11g40009.1	OspPLA14
LOC_Os12g36530.1	OspPLA15
LOC_Os12g36610.1	OspPLA16
evm_27.model.AmTr_v1.0_scaffold00025.375	AtrpPLA1
evm_27.model.AmTr_v1.0_scaffold00062.46	AtrpPLA2
evm_27.model.AmTr_v1.0_scaffold00092.89	AtrpPLA3
evm_27.model.AmTr_v1.0_scaffold00126.14	AtrpPLA4
evm_27.model.AmTr_v1.0_scaffold00126.15	AtrpPLA5
evm_27.model.AmTr_v1.0_scaffold00126.17	AtrpPLA6
evm_27.model.AmTr_v1.0_scaffold00126.18	AtrpPLA7
evm_27.model.AmTr_v1.0_scaffold00126.19	AtrpPLA8
evm_27.model.AmTr_v1.0_scaffold00126.20	AtrpPLA9
evm_27.model.AmTr_v1.0_scaffold00126.22	AtrpPLA10
evm_27.model.AmTr_v1.0_scaffold00126.23	AtrpPLA11
evm_27.model.AmTr_v1.0_scaffold00126.45	AtrpPLA12
evm_27.model.AmTr_v1.0_scaffold00175.22	AtrpPLA13
Glyma.02G147100.1.p	GmpPLA1
Glyma.03G154200.1.p	GmpPLA2
Glyma.04G037300.1.p	GmpPLA3
Glyma.06G037900.2.p	GmpPLA4
Glyma.07G115200.2.p	GmpPLA5
Glyma.07G115400.1.p	GmpPLA6
Glyma.07G115500.1.p	GmpPLA7
Glyma.07G259000.1.p	GmpPLA8
Glyma.09G022000.1.p	GmpPLA9
Glyma.10G026800.1.p	GmpPLA10
Glyma.10G211300.1.p	GmpPLA11
Glyma.11G056900.1.p	GmpPLA12
Glyma.14G081200.1.p	GmpPLA13
Glyma.14G081300.1.p	GmpPLA14
Glyma.14G081500.1.p	GmpPLA15
Glyma.15G128300.1.p	GmpPLA16
Glyma.17G015200.1.p	GmpPLA17
Glyma.17G243900.1.p	GmpPLA18
Glyma.17G244000.1.p	GmpPLA19
Glyma.17G244100.1.p	GmpPLA20
Glyma.17G244200.1.p	GmpPLA21
Glyma.19G156700.3.p	GmpPLA22
Glyma.20G179600.1.p	GmpPLA23
75296	SmpPLA1
70033	SmpPLA2
73869	SmpPLA3
108728	SmpPLA4
53662	SmpPLA5
231548	SmpPLA6
438927	SmpPLA7
81931	SmpPLA8
43385	SmpPLA9

## Sheet: Table S2
Additional file 2: Table S2 Basic information on 46 pPLA genes in Gossypium hirsutum.
			Transcript Features		Protein Statistics
Gene Name	Gene Id	Genomic Position	CDS length	Protein	ISOELETRIC POINT(PI)	Molecular Weight(Da)	subcellular localization
			(bp)	Length(aa)
GhpPLA1	GH_A03G0975.1	A03 : 33414962-33416836 : +	1230	409	5.42	45248.1	Cytoplasmic
GhpPLA2	GH_A03G0976.1	A03 : 33434600-33437231 : -	1248	415	8.92	45699.3	Cytoplasmic,Mitochondrial
GhpPLA3	GH_A05G1137.1	A05 : 10225195-10226603 : -	1299	432	8.8	46462.1	Mitochondrial
GhpPLA4	GH_A05G1696.1	A05 : 16095230-16102194 : +	3981	1326	6.09	147207	PlasmaMembrane,Nuclear
GhpPLA5	GH_A05G2013.1	A05 : 19279705-19286875 : +	1221	406	7.76	44809.3	Cytoplasmic
GhpPLA6	GH_A05G2014.1	A05 : 19290315-19292282 : -	1185	394	5.86	42677.6	Cytoplasmic
GhpPLA7	GH_A05G2015.1	A05 : 19343741-19345718 : -	1305	434	6.15	47831.7	Cytoplasmic
GhpPLA8	GH_A05G2016.1	A05 : 19347715-19349687 : -	1278	425	5.84	46498.8	Cytoplasmic
GhpPLA9	GH_A05G2017.1	A05 : 19363247-19365216 : -	1308	435	5.62	48242.1	Cytoplasmic
GhpPLA10	GH_A05G2018.1	A05 : 19370593-19372687 : -	1224	407	6.63	44657.2	Cytoplasmic
GhpPLA11	GH_A05G4331.1	A05 : 110215131-110217601 : +	1374	457	6.41	49964.9	Cytoplasmic
GhpPLA12	GH_A06G0161.1	A06 : 1505267-1509950 : +	1278	425	9.04	47029.2	Cytoplasmic,Mitochondrial,Nuclear
GhpPLA13	GH_A06G0162.1	A06 : 1511283-1516691 : +	1239	412	6.28	45278.8	Cytoplasmic
GhpPLA14	GH_A06G1719.1	A06 : 115400232-115407632 : +	3960	1319	5.63	145933	Cytoplasmic,Nuclear
GhpPLA15	GH_A08G2123.1	A08 : 117042084-117043376 : -	1158	385	6.99	41554.4	Cytoplasmic,Chloroplas
GhpPLA16	GH_A09G0878.1	A09 : 58639028-58641354 : -	1593	530	6.44	58417.2	Extracellular,Chloroplast
GhpPLA17	GH_A09G0879.1	A09 : 58644529-58647335 : -	1785	594	7.53	65801.7	Mitochondrial,Chloroplast
GhpPLA18	GH_A10G0136.1	A10 : 1100659-1105417 : -	2892	963	6.11	107416	Cytoplasmic,Nuclear
GhpPLA19	GH_A10G0928.1	A10 : 17444627-17446368 : +	1161	386	7.02	42211.1	Cytoplasmic,Mitochondrial
GhpPLA20	GH_A10G2278.1	A10 : 109097571-109099904 : +	1386	461	6.96	50095	Chloroplast
GhpPLA21	GH_A11G0494.1	A11 : 4312696-4315150 : +	1191	396	5.3	43734.8	Cytoplasmic
GhpPLA22	GH_A11G1279.1	A11 : 13125858-13127210 : -	1161	386	8.7	41918.3	Cytoplasmic,Chloroplast
GhpPLA23	GH_A11G1995.1	A11 : 29788619-29792256 : -	1347	448	5.94	49469.5	Cytoplasmic
GhpPLA24	GH_A12G0043.1	A12 : 624800-626144 : +	1146	381	9	41335.4	Chloroplast
GhpPLA25	GH_D02G0945.1	D02 : 18872367-18874234 : +	1227	408	5.41	45056.9	Cytoplasmic
GhpPLA26	GH_D02G0946.1	D02 : 18895758-18898092 : -	1218	405	8.21	44437.8	Cytoplasmic,Mitochondrial
GhpPLA27	GH_D03G0208.1	D03 : 1760572-1763104 : -	1233	410	5.41	43783.1	Nuclear
GhpPLA28	GH_D03G0209.1	D03 : 1773205-1775855 : -	1155	384	5.87	42028.9	Cytoplasmic
GhpPLA29	GH_D04G0044.1	D04 : 681780-684257 : -	1374	457	6.41	49885.8	Chloroplast
GhpPLA30	GH_D05G1135.1	D05 : 9327148-9328550 : -	1293	430	8.86	46505.2	Cytoplasmic
GhpPLA31	GH_D05G1727.1	D05 : 14698835-14705512 : +	3981	1326	6.09	146983	PlasmaMembrane,Nuclear
GhpPLA32	GH_D05G2047.1	D05 : 17464980-17476584 : +	1245	414	7.71	45177.6	Cytoplasmic
GhpPLA33	GH_D05G2048.1	D05 : 17480156-17482128 : -	1263	420	6.64	45949.3	Cytoplasmic,Mitochondrial
GhpPLA34	GH_D05G2050.1	D05 : 17487885-17489871 : -	1224	407	6.63	44630.1	Cytoplasmic
GhpPLA35	GH_D06G0146.1	D06 : 1447772-1453043 : +	1233	410	6.18	45229.8	Cytoplasmic
GhpPLA36	GH_D06G1742.1	D06 : 55682708-55690114 : +	3960	1319	5.67	145905	Cytoplasmic
GhpPLA37	GH_D08G2142.1	D08 : 61604691-61605983 : -	1158	385	7.07	41479.3	Cytoplasmic,Chloroplast
GhpPLA38	GH_D09G0831.1	D09 : 32133326-32135833 : -	1773	590	6.77	65042.9	Chloroplast
GhpPLA39	GH_D09G0832.1	D09 : 32139660-32142483 : -	1785	594	7.2	65774.7	Mitochondrial,Chloroplast
GhpPLA40	GH_D10G0147.1	D10 : 1180335-1186460 : -	3990	1329	5.54	148039	PlasmaMembrane,Nuclear
GhpPLA41	GH_D10G1033.1	D10 : 12482067-12483805 : -	1185	394	7.68	43309.3	Mitochondrial
GhpPLA42	GH_D11G0513.1	D11 : 4060027-4062427 : +	1197	398	5.07	43891.9	Cytoplasmic
GhpPLA43	GH_D11G1308.1	D11 : 11837099-11838448 : -	1161	386	8.43	41807	Cytoplasmic,Chloroplas
GhpPLA44	GH_D11G2035.1	D11 : 23776703-23778466 : -	1197	398	6.53	44112.7	Cytoplasmic
GhpPLA45	GH_D12G0043.1	D12 : 611864-613211 : +	1146	381	8.9	41206.2	Cytoplasmic,Chloroplas
GhpPLA46	GH_scaffold1629_objG0001.1	scaffold1629_obj : 704-2696 : +	1305	434	5.97	47754.5	Cytoplasmic

## Sheet: Table S3
Additional file 3: Table S3 Orthologous/paralogous gene pairs in four cotton species.
GB_A10G0141.1	GH_A10G0136.1
GB_A10G0965.1	GH_A10G0928.1
GB_A10G2431.1	GH_A10G2278.1
GB_A10G0141.1	Ga10G2947.1
GB_A10G0965.1	Ga10G2063.1
GB_A10G2431.1	Ga10G0544.1
GB_A10G0141.1	Gorai.011G015900.1
GB_A10G2431.1	GB_D10G2385.1
GB_A10G0141.1	GB_D10G0143.1
GB_A10G0965.1	GB_D10G1025.1
GB_A10G0141.1	GH_D10G0147.1
GB_A11G0500.1	GH_A11G0494.1
GB_A11G1285.1	GH_A11G1279.1
GB_A11G2020.1	GH_A11G1995.1
GB_A11G0500.1	Gorai.007G053800.1
GB_A11G2020.1	Gorai.007G211600.1
GB_A11G1285.1	Gorai.007G137100.1
GB_A11G0500.1	Ga11G3593.1
GB_A11G1285.1	Ga11G2756.1
GB_A11G2020.1	Ga11G1958.1
GB_A11G0500.1	GB_D11G0513.1
GB_A11G1285.1	GB_D11G1322.1
GB_A11G2020.1	GB_D11G2072.1
GB_A11G0500.1	GH_D11G0513.1
GB_A11G1285.1	GH_D11G1308.1
GB_A11G2020.1	GH_D11G2035.1
GB_A12G0042.1	GH_A12G0043.1
GB_A12G0042.1	Ga12G2873.1
GB_A12G0042.1	GH_D12G0043.1
GH_A02G1849.1	GB_A02G1883.1
GH_A02G1849.1	Ga02G0224.1
GH_A02G1849.1	GB_D03G0200.1
GH_A03G0975.1	GB_A03G0994.1
GH_A03G0976.1	GB_A03G0995.1
GH_A03G0975.1	Ga03G1200.1
GH_A03G0976.1	Ga03G1201.1
GH_A03G0975.1	GH_D02G0945.1
GH_A05G1137.1	GB_A05G1148.1
GH_A05G1696.1	GB_A05G1717.1
GH_A05G2013.1	GB_A05G2042.1
GH_A05G2014.1	GB_A05G2043.1
GH_A05G2015.1	GB_A05G2044.1
GH_A05G2017.1	GB_A05G2046.1
GH_A05G2018.1	GB_A05G2047.1
GH_A05G4331.1	GB_A05G4424.1
GH_A05G4331.1	Ga04G2099.1
GH_A05G1137.1	Ga05G1195.1
GH_A05G1696.1	Ga05G1804.1
GH_A05G2013.1	Ga05G2130.1
GH_A05G2015.1	Ga05G2132.1
GH_A05G2016.1	Ga05G2133.1
GH_A05G2017.1	Ga05G2134.1
GH_A05G2018.1	Ga05G2135.1
GH_A05G1696.1	Gorai.009G177000.1
GH_A05G2015.1	Gorai.009G210300.1
GH_A05G2016.1	Gorai.009G210400.1
GH_A05G4331.1	GH_D04G0044.1
GH_A05G2016.1	GH_D05G2048.1
GH_A05G2017.1	GH_D05G2049.1
GH_A05G2018.1	GH_D05G2050.1
GH_A05G1137.1	GB_D05G1132.1
GH_A05G2013.1	GB_D05G2066.1
GH_A05G2016.1	GB_D05G2067.1
GH_A05G2017.1	GB_D05G2068.1
GH_A05G2018.1	GB_D05G2069.1
GH_A06G0161.1	GB_A06G0164.1
GH_A06G0162.1	GB_A06G0165.1
GH_A06G1719.1	GB_A06G1756.1
GH_A06G1719.1	Ga06G1802.1
GH_A06G0161.1	Ga06G0183.1
GH_A06G0162.1	Ga06G0184.1
GH_A06G1719.1	Gorai.010G179100.1
GH_A06G0162.1	Gorai.010G017600.1
GH_A06G0161.1	GH_D06G0145.1
GH_A06G0161.1	GB_D06G0164.1
GH_A08G2123.1	GB_A08G2231.1
GH_A08G2123.1	Gorai.004G216100.1
GH_A08G2123.1	Ga08G2189.1
GH_A08G2123.1	GH_D08G2142.1
GH_A08G2123.1	GB_D08G2222.1
GH_A09G0878.1	GB_A09G0990.1
GH_A09G0878.1	GH_D09G0831.1
GH_A09G0879.1	GH_D09G0832.1
GH_A09G0878.1	GB_D09G0837.1
GH_A10G0136.1	Ga10G2947.1
GH_A10G0928.1	Ga10G2063.1
GH_A10G2278.1	Ga10G0544.1
GH_A10G2278.1	GB_D10G2385.1
GH_A10G0928.1	GB_D10G1025.1
GH_A10G0136.1	GH_D10G0147.1
GH_A10G0928.1	GH_D10G1033.1
GH_A11G0494.1	Gorai.007G053800.1
GH_A11G0494.1	Ga11G3593.1
GH_A11G1279.1	Ga11G2756.1
GH_A11G0494.1	GB_D11G0513.1
GH_A11G1279.1	GH_D11G1308.1
GH_A11G1995.1	GH_D11G2035.1
GH_A12G0043.1	Gorai.008G004400.1
GH_A12G0043.1	Ga12G2873.1
GH_A12G0043.1	GB_D12G0045.1
GH_A12G0043.1	GH_D12G0043.1
GB_A02G1883.1	Ga02G0224.1
GB_A02G1883.1	Gorai.003G021700.2
GB_A02G1883.1	GB_D03G0200.1
GB_A03G0994.1	Ga03G1200.1
GB_A03G0995.1	Ga03G1201.1
GB_A03G0995.1	Gorai.005G104200.1
GB_A03G0994.1	GH_D02G0945.1
GB_A03G0995.1	GH_D02G0946.1
GB_A03G0995.1	GB_D02G0996.1
GB_A05G4424.1	Ga04G2099.1
GB_A05G1148.1	Ga05G1195.1
GB_A05G1717.1	Ga05G1804.1
GB_A05G2042.1	Ga05G2130.1
GB_A05G2044.1	Ga05G2132.1
GB_A05G2045.1	Ga05G2133.1
GB_A05G2046.1	Ga05G2134.1
GB_A05G2047.1	Ga05G2135.1
GB_A05G1717.1	Gorai.009G177000.2
GB_A05G2045.1	Gorai.009G210400.1
GB_A05G4424.1	GH_D04G0044.1
GB_A05G2047.1	GH_D05G2050.1
GB_A05G1148.1	GB_D05G1132.1
GB_A05G2042.1	GB_D05G2066.1
GB_A05G2045.1	GB_D05G2067.1
GB_A06G1756.1	Ga06G1802.1
GB_A06G0164.1	Ga06G0183.1
GB_A06G0165.1	Ga06G0184.1
GB_A06G1756.1	Gorai.010G179100.1
GB_A06G0165.1	Gorai.010G017600.1
GB_A06G0164.1	GB_D06G0164.1
GB_A08G2231.1	Gorai.004G216100.1
GB_A08G2231.1	Ga08G2189.1
GB_A09G0990.1	Gorai.006G083400.1
GB_A09G0990.1	GH_D09G0831.1
GB_A09G0990.1	GB_D09G0837.1
Ga02G0224.1	GH_D03G0209.1
Ga02G0224.1	GB_D03G0200.1
Ga03G1200.1	GH_D02G0945.1
Gorai.003G021700.2	GH_D03G0209.1
Ga03G1200.1	GB_D02G0995.1
Ga03G1201.1	GB_D02G0996.1
Gorai.003G021700.2	GB_D03G0200.1
Gorai.004G216100.1	Ga08G2189.1
Ga04G2099.1	GH_D04G0044.1
Gorai.004G216100.1	GH_D08G2142.1
Gorai.004G216100.1	GB_D08G2222.1
Ga05G1804.1	Gorai.009G177000.2
Ga05G2130.1	Gorai.009G210000.1
Ga05G2132.1	Gorai.009G210300.2
Ga05G2135.1	Gorai.009G210500.1
Gorai.005G103900.1	GH_D02G0945.1
Gorai.005G104200.1	GH_D02G0946.1
Ga05G2130.1	GH_D05G2047.1
Gorai.005G103900.1	GB_D02G0995.1
Gorai.005G104200.1	GB_D02G0996.1
Ga05G2130.1	GB_D05G2066.1
Ga05G2133.1	GB_D05G2067.1
Ga05G1195.1	GB_D05G1132.1
Gorai.006G083400.1	Ga09G0788.1
Ga06G1802.1	Gorai.010G179100.1
Ga06G0184.1	Gorai.010G017600.1
Ga06G0183.1	GH_D06G0145.1
Ga06G0184.1	GH_D06G0146.1
Gorai.006G083400.1	GH_D09G0831.1
Gorai.006G083500.1	GH_D09G0832.1
Ga06G0183.1	GB_D06G0164.1
Ga06G0184.1	GB_D06G0165.1
Gorai.006G083400.1	GB_D09G0837.1
Gorai.006G083500.1	GB_D09G0838.1
Gorai.007G211600.1	Ga11G1958.1
Gorai.007G053800.1	Ga11G3593.1
Gorai.007G053800.1	GB_D11G0513.1
Gorai.007G137100.1	GB_D11G1322.1
Gorai.007G211600.1	GB_D11G2072.1
Gorai.007G053800.1	GH_D11G0513.1
Gorai.007G137100.1	GH_D11G1308.1
Gorai.007G211600.1	GH_D11G2035.1
Gorai.008G004400.1	GB_D12G0045.1
Gorai.008G004400.1	GH_D12G0043.1
Gorai.009G117600.1	GH_D05G1135.1
Gorai.009G177000.1	GH_D05G1727.1
Gorai.009G210000.1	GH_D05G2047.1
Gorai.009G210400.1	GH_D05G2048.1
Gorai.009G210500.1	GH_D05G2050.1
Ga09G0788.1	GH_D09G0831.1
Gorai.009G117600.1	GB_D05G1132.1
Gorai.009G177000.1	GB_D05G1741.1
Gorai.009G210000.1	GB_D05G2066.1
Gorai.009G210500.1	GB_D05G2069.1
Ga09G0788.1	GB_D09G0837.1
Ga10G2063.1	Gorai.011G105000.1
Ga10G2063.1	GB_D10G1025.1
Ga10G2947.1	GB_D10G0143.1
Ga10G0544.1	GB_D10G2385.1
Gorai.010G179100.1	GH_D06G1742.1
Gorai.010G017600.2	GH_D06G0146.1
Ga10G2063.1	GH_D10G1033.1
Ga10G2947.1	GH_D10G0147.1
Gorai.010G179100.1	GB_D06G1813.1
Gorai.010G017600.2	GB_D06G0165.1
Gorai.011G015900.1	GB_D10G0143.1
Gorai.011G105000.1	GB_D10G1025.1
Gorai.011G240000.1	GB_D10G2385.1
Gorai.011G015900.1	GH_D10G0147.1
Gorai.011G105000.1	GH_D10G1033.1
Gorai.011G240000.1	GH_D10G2365.1
Ga11G1958.1	GH_D11G2035.1
Ga11G2756.1	GH_D11G1308.1
Gorai.012G004400.4	GH_D04G0044.1
Ga12G2873.1	GH_D12G0043.1
Gorai.012G004400.4	GB_D04G0046.1
GB_D10G0143.1	GH_D10G0147.1
GB_D10G1025.1	GH_D10G1033.1
GB_D10G2385.1	GH_D10G2365.1
GB_D11G0513.1	GH_D11G0513.1
GB_D11G1322.1	GH_D11G1308.1
GB_D11G2072.1	GH_D11G2035.1
GB_D12G0045.1	GH_D12G0043.1
GH_D02G0945.1	GB_D02G0995.1
GH_D02G0946.1	GB_D02G0996.1
GH_D03G0208.1	GB_D03G0199.1
GH_D03G0209.1	GB_D03G0200.1
GH_D04G0044.1	GB_D04G0046.1
GH_D05G1135.1	GB_D05G1132.1
GH_D05G1727.1	GB_D05G1741.1
GH_D05G2047.1	GB_D05G2066.1
GH_D05G2048.1	GB_D05G2067.1
GH_D05G2050.1	GB_D05G2069.1
GH_D06G0145.1	GB_D06G0164.1
GH_D06G0146.1	GB_D06G0165.1
GH_D06G1742.1	GB_D06G1813.1
GH_D08G2142.1	GB_D08G2222.1
GH_D09G0831.1	GB_D09G0837.1
GH_D09G0832.1	GB_D09G0838.1

## Sheet: Table S4
Additional file 4: Table S4 Statistics of GhpPLAs cis-elements in cotton.
Gene Name	Gene Id	Cis-acting Element	Base Composition	Location	Function
GhpPLA1	GH_A03G0975.1	W box	TTGACC	156	Wound response element
GhpPLA1	GH_A03G0975.1	W box	TTGACC	1661	Wound response element
GhpPLA1	GH_A03G0975.1	Myb	CAACTG	1129	Dehydration reaction
GhpPLA1	GH_A03G0975.1	ATC-motif	AGCTATCCA	1093	light responsiveness
GhpPLA1	GH_A03G0975.1	MYC	CATTTG	1174	Dehydration reaction
GhpPLA1	GH_A03G0975.1	GATA-motif	AAGGATAAGG	766	light responsive
GhpPLA1	GH_A03G0975.1	MYB	CAACCA	399	Auxin reaction element
GhpPLA1	GH_A03G0975.1	MYB	TAACCA	502	Auxin reaction element
GhpPLA1	GH_A03G0975.1	G-box	CACGTC	864	light responsiveness
GhpPLA1	GH_A03G0975.1	ARE	AAACCA	291	anaerobic induction
GhpPLA1	GH_A03G0975.1	ARE	AAACCA	343	anaerobic induction
GhpPLA1	GH_A03G0975.1	ARE	AAACCA	424	anaerobic induction
GhpPLA1	GH_A03G0975.1	ARE	AAACCA	896	anaerobic induction
GhpPLA1	GH_A03G0975.1	ARE	AAACCA	1953	anaerobic induction
GhpPLA1	GH_A03G0975.1	AE-box	AGAAACTT	105	light responsiveness
GhpPLA1	GH_A03G0975.1	MBS	CAACTG	1129	drought-inducibility
GhpPLA1	GH_A03G0975.1	MYB-like sequence	TAACCA	502	Auxin reaction element
GhpPLA1	GH_A03G0975.1	CGTCA-motif	CGTCA	1633	MeJA-responsiveness
GhpPLA2	GH_A03G0976.1	G-Box	CACGTT	1331	light responsiveness
GhpPLA2	GH_A03G0976.1	GT1-motif	GGTTAA	256	light responsive
GhpPLA2	GH_A03G0976.1	GT1-motif	GGTTAAT	706	light responsive
GhpPLA2	GH_A03G0976.1	GT1-motif	GGTTAA	1132	light responsive
GhpPLA2	GH_A03G0976.1	ATCT-motif	AATCTAATCC	716	light responsiveness
GhpPLA2	GH_A03G0976.1	W box	TTGACC	912	Wound response element
GhpPLA2	GH_A03G0976.1	TCA-element	CCATCTTTTT	1845	salicylic acid responsiveness
GhpPLA2	GH_A03G0976.1	ARE	AAACCA	187	anaerobic induction
GhpPLA2	GH_A03G0976.1	ARE	AAACCA	285	anaerobic induction
GhpPLA2	GH_A03G0976.1	ARE	AAACCA	307	anaerobic induction
GhpPLA2	GH_A03G0976.1	TC-rich repeats	GTTTTCTTAC	1091	defense and stress responsiveness
GhpPLA2	GH_A03G0976.1	MYC	CATGTG	1370	Dehydration reaction
GhpPLA2	GH_A03G0976.1	GATA-motif	AAGGATAAGG	382	light responsive
GhpPLA2	GH_A03G0976.1	MYB	CAACCA	1842	Auxin reaction element
GhpPLA2	GH_A03G0976.1	SARE	TTCGACCATCTT	1840	salicylic acid responsiveness
GhpPLA2	GH_A03G0976.1	GA-motif	ATAGATAA	316	light responsiveness
GhpPLA2	GH_A03G0976.1	MSA-like	TCCAACGGT	250	cell cycle regulation
GhpPLA2	GH_A03G0976.1	Box 4	ATTAAT	666	light responsiveness
GhpPLA2	GH_A03G0976.1	O2-site	GATGATGTGG	357	zein metabolism regulation
GhpPLA3	GH_A05G1137.1	Box 4	ATTAAT	903	light responsiveness
GhpPLA3	GH_A05G1137.1	Myb-binding site	CAACAG	1767	Dehydration reaction
GhpPLA3	GH_A05G1137.1	GATA-motif	GATAGGG	68	light responsive
GhpPLA3	GH_A05G1137.1	GATA-motif	GATAGGA	379	light responsive
GhpPLA3	GH_A05G1137.1	MYC	CAATTG	270	Dehydration reaction
GhpPLA3	GH_A05G1137.1	MYB	CAACAG	1767	Auxin reaction element
GhpPLA3	GH_A05G1137.1	Myb	TAACTG	1475	Dehydration reaction
GhpPLA3	GH_A05G1137.1	Myb	TAACTG	1625	Dehydration reaction
GhpPLA3	GH_A05G1137.1	W box	TTGACC	858	Wound response element
GhpPLA3	GH_A05G1137.1	W box	TTGACC	1993	Wound response element
GhpPLA4	GH_A05G1696.1	Box 4	ATTAAT	115	light responsiveness
GhpPLA4	GH_A05G1696.1	Box 4	ATTAAT	631	light responsiveness
GhpPLA4	GH_A05G1696.1	P-box	CCTTTTG	996	gibberellin-responsive element
GhpPLA4	GH_A05G1696.1	chs-CMA1a	TTACTTAA	463	light responsive
GhpPLA4	GH_A05G1696.1	ABRE	ACGTG	400	abscisic acid responsiveness
GhpPLA4	GH_A05G1696.1	TGA-element	AACGAC	1708	auxin-responsive element
GhpPLA4	GH_A05G1696.1	Myb-binding site	CAACAG	958	Dehydration reaction
GhpPLA4	GH_A05G1696.1	AE-box	AGAAACAA	309	light responsiveness
GhpPLA4	GH_A05G1696.1	AAGAA-motif	GAAAGAA	1914	abscisic acid responsiveness
GhpPLA4	GH_A05G1696.1	ARE	AAACCA	202	anaerobic induction
GhpPLA4	GH_A05G1696.1	ARE	AAACCA	1418	anaerobic induction
GhpPLA4	GH_A05G1696.1	GATA-motif	AAGATAAGATT	1486	light responsive
GhpPLA4	GH_A05G1696.1	GATA-motif	GATAGGA	1502	light responsive
GhpPLA4	GH_A05G1696.1	MYB	CAACAG	958	Auxin reaction element
GhpPLA4	GH_A05G1696.1	MYC	CAATTG	147	Dehydration reaction
GhpPLA4	GH_A05G1696.1	TGACG-motif	TGACG	1672	MeJA-responsiveness
GhpPLA4	GH_A05G1696.1	Myb	TAACTG	1985	Dehydration reaction
GhpPLA4	GH_A05G1696.1	LTR	CCGAAA	1139	low-temperature responsiveness
GhpPLA5	GH_A05G2013.1	LTR	CCGAAA	695	low-temperature responsiveness
GhpPLA5	GH_A05G2013.1	GT1-motif	GGTTAA	495	light responsive
GhpPLA5	GH_A05G2013.1	W box	TTGACC	38	Wound response element
GhpPLA5	GH_A05G2013.1	TC-rich repeats	ATTCTCTAAC	792	defense and stress responsiveness
GhpPLA5	GH_A05G2013.1	TGACG-motif	TGACG	1691	MeJA-responsiveness
GhpPLA5	GH_A05G2013.1	MYC	CAATTG	665	Dehydration reaction
GhpPLA5	GH_A05G2013.1	MYC	CATGTG	1895	Dehydration reaction
GhpPLA5	GH_A05G2013.1	MYB	CAACAG	7	Auxin reaction element
GhpPLA5	GH_A05G2013.1	MRE	AACCTAA	650	light responsiveness
GhpPLA5	GH_A05G2013.1	WUN-motif	AAATTTCTT	1271	Wound response element
GhpPLA5	GH_A05G2013.1	Myb-binding site	CAACAG	7	Dehydration reaction
GhpPLA5	GH_A05G2013.1	Sp1	GGGCGG	1045	light responsive element
GhpPLA5	GH_A05G2013.1	Sp1	GGGCGG	1486	light responsive element
GhpPLA5	GH_A05G2013.1	Box 4	ATTAAT	507	light responsiveness
GhpPLA5	GH_A05G2013.1	Box 4	ATTAAT	605	light responsiveness
GhpPLA5	GH_A05G2013.1	Box 4	ATTAAT	629	light responsiveness
GhpPLA5	GH_A05G2013.1	CGTCA-motif	CGTCA	170	MeJA-responsiveness
GhpPLA5	GH_A05G2013.1	CGTCA-motif	CGTCA	846	MeJA-responsiveness
GhpPLA6	GH_A05G2014.1	Box 4	ATTAAT	312	light responsiveness
GhpPLA6	GH_A05G2014.1	Box 4	ATTAAT	452	light responsiveness
GhpPLA6	GH_A05G2014.1	Box 4	ATTAAT	627	light responsiveness
GhpPLA6	GH_A05G2014.1	Box 4	ATTAAT	656	light responsiveness
GhpPLA6	GH_A05G2014.1	O2-site	GATGATGTGG	261	zein metabolism regulation
GhpPLA6	GH_A05G2014.1	ABRE	ACGTG	1556	abscisic acid responsiveness
GhpPLA6	GH_A05G2014.1	CGTCA-motif	CGTCA	965	MeJA-responsiveness
GhpPLA6	GH_A05G2014.1	AE-box	AGAAACTT	1020	light responsiveness
GhpPLA6	GH_A05G2014.1	MBS	CAACTG	1864	drought-inducibility
GhpPLA6	GH_A05G2014.1	MYB-like sequence	TAACCA	1920	Auxin reaction element
GhpPLA6	GH_A05G2014.1	G-box	TAACACGTAG	284	light responsiveness
GhpPLA6	GH_A05G2014.1	TGACG-motif	TGACG	1162	MeJA-responsiveness
GhpPLA6	GH_A05G2014.1	TGACG-motif	TGACG	1377	MeJA-responsiveness
GhpPLA6	GH_A05G2014.1	MYB	TAACCA	1920	Auxin reaction element
GhpPLA6	GH_A05G2014.1	MYC	CATGTG	477	Dehydration reaction
GhpPLA6	GH_A05G2014.1	MYC	CATTTG	1628	Dehydration reaction
GhpPLA6	GH_A05G2014.1	DRE core	GCCGAC	695	Dehydration reaction
GhpPLA6	GH_A05G2014.1	Myb	CAACTG	1864	Dehydration reaction
GhpPLA6	GH_A05G2014.1	AT1-motif	AATTATTTTTTATT	419	light responsive
GhpPLA6	GH_A05G2014.1	WRE3	CCACCT	14	Wound response element
GhpPLA7	GH_A05G2015.1	GCN4_motif	TGAGTCA	586	endosperm expression
GhpPLA7	GH_A05G2015.1	MYC	CATTTG	580	Dehydration reaction
GhpPLA7	GH_A05G2015.1	TGACG-motif	TGACG	1630	MeJA-responsiveness
GhpPLA7	GH_A05G2015.1	ARE	AAACCA	1879	anaerobic induction
GhpPLA7	GH_A05G2015.1	GT1-motif	GGTTAA	470	light responsive
GhpPLA7	GH_A05G2015.1	GT1-motif	GGTTAA	531	light responsive
GhpPLA7	GH_A05G2015.1	GT1-motif	GGTTAA	1382	light responsive
GhpPLA7	GH_A05G2015.1	AuxRR-core	GGTCCAT	661	auxin responsiveness
GhpPLA7	GH_A05G2015.1	ACE	CTAACGTATT	450	light responsiveness
GhpPLA7	GH_A05G2015.1	CGTCA-motif	CGTCA	704	MeJA-responsiveness
GhpPLA7	GH_A05G2015.1	CGTCA-motif	CGTCA	765	MeJA-responsiveness
GhpPLA7	GH_A05G2015.1	Box 4	ATTAAT	161	light responsiveness
GhpPLA7	GH_A05G2015.1	Box 4	ATTAAT	251	light responsiveness
GhpPLA7	GH_A05G2015.1	AE-box	AGAAACTT	1527	light responsiveness
GhpPLA8	GH_A05G2016.1	LTR	CCGAAA	1061	low-temperature responsiveness
GhpPLA8	GH_A05G2016.1	MYB recognition site	CCGTTG	409	Auxin reaction element
GhpPLA8	GH_A05G2016.1	Myb	CAACTG	1865	Dehydration reaction
GhpPLA8	GH_A05G2016.1	Myc	TCTCTTA	1384	Dehydration reaction
GhpPLA8	GH_A05G2016.1	ARE	AAACCA	1427	anaerobic induction
GhpPLA8	GH_A05G2016.1	G-box	CCACGTAA	1610	light responsiveness
GhpPLA8	GH_A05G2016.1	TGACG-motif	TGACG	743	MeJA-responsiveness
GhpPLA8	GH_A05G2016.1	MYB	CAACAG	904	Auxin reaction element
GhpPLA8	GH_A05G2016.1	MYB	CAACCA	1338	Auxin reaction element
GhpPLA8	GH_A05G2016.1	MYB	TAACCA	1921	Auxin reaction element
GhpPLA8	GH_A05G2016.1	WUN-motif	AAATTTCTT	1564	Wound response element
GhpPLA8	GH_A05G2016.1	MYB-like sequence	TAACCA	1921	Auxin reaction element
GhpPLA8	GH_A05G2016.1	Myb-binding site	CAACAG	904	Dehydration reaction
GhpPLA8	GH_A05G2016.1	MBS	CAACTG	1865	drought-inducibility
GhpPLA8	GH_A05G2016.1	AAGAA-motif	gGTAAAGAAA	1	abscisic acid responsiveness
GhpPLA8	GH_A05G2016.1	AAGAA-motif	GAAAGAA	858	abscisic acid responsiveness
GhpPLA8	GH_A05G2016.1	O2-site	GATGACATGG	187	zein metabolism regulation
GhpPLA9	GH_A05G2017.1	Box 4	ATTAAT	716	light responsiveness
GhpPLA9	GH_A05G2017.1	TCT-motif	TCTTAC	703	light responsive element
GhpPLA9	GH_A05G2017.1	TCT-motif	TCTTAC	1148	light responsive element
GhpPLA9	GH_A05G2017.1	O2-site	GATGACATGG	872	zein metabolism regulation
GhpPLA9	GH_A05G2017.1	CGTCA-motif	CGTCA	697	MeJA-responsiveness
GhpPLA9	GH_A05G2017.1	MBS	CAACTG	166	drought-inducibility
GhpPLA9	GH_A05G2017.1	CAT-box	GCCACT	75	meristem expression
GhpPLA9	GH_A05G2017.1	AE-box	AGAAACAA	1472	light responsiveness
GhpPLA9	GH_A05G2017.1	MYB-like sequence	TAACCA	1177	Auxin reaction element
GhpPLA9	GH_A05G2017.1	MYB-like sequence	TAACCA	1767	Auxin reaction element
GhpPLA9	GH_A05G2017.1	ARE	AAACCA	1182	anaerobic induction
GhpPLA9	GH_A05G2017.1	ARE	AAACCA	1267	anaerobic induction
GhpPLA9	GH_A05G2017.1	TC-rich repeats	ATTCTCTAAC	1761	defense and stress responsiveness
GhpPLA9	GH_A05G2017.1	Myc	TCTCTTA	746	Dehydration reaction
GhpPLA9	GH_A05G2017.1	Myc	TCTCTTA	919	Dehydration reaction
GhpPLA9	GH_A05G2017.1	WUN-motif	AAATTACT	616	Wound response element
GhpPLA9	GH_A05G2017.1	WUN-motif	AAATTACT	1714	Wound response element
GhpPLA9	GH_A05G2017.1	MYB	CAACCA	578	Auxin reaction element
GhpPLA9	GH_A05G2017.1	MYB	TAACCA	1177	Auxin reaction element
GhpPLA9	GH_A05G2017.1	MYB	TAACCA	1767	Auxin reaction element
GhpPLA9	GH_A05G2017.1	GATA-motif	AAGATAAGATT	408	light responsive
GhpPLA9	GH_A05G2017.1	MYC	CATTTG	154	Dehydration reaction
GhpPLA9	GH_A05G2017.1	MYC	CATGTG	644	Dehydration reaction
GhpPLA9	GH_A05G2017.1	TGACG-motif	TGACG	1607	MeJA-responsiveness
GhpPLA9	GH_A05G2017.1	Myb	CAACTG	166	Dehydration reaction
GhpPLA9	GH_A05G2017.1	WRE3	CCACCT	106	Wound response element
GhpPLA9	GH_A05G2017.1	W box	TTGACC	198	Wound response element
GhpPLA9	GH_A05G2017.1	W box	TTGACC	516	Wound response element
GhpPLA9	GH_A05G2017.1	W box	TTGACC	821	Wound response element
GhpPLA9	GH_A05G2017.1	3-AF1 binding site	TAAGAGAGGAA	1706	light responsive
GhpPLA10	GH_A05G2018.1	W box	TTGACC	956	Wound response element
GhpPLA10	GH_A05G2018.1	W box	TTGACC	989	Wound response element
GhpPLA10	GH_A05G2018.1	W box	TTGACC	1032	Wound response element
GhpPLA10	GH_A05G2018.1	MYB	CAACCA	64	Auxin reaction element
GhpPLA10	GH_A05G2018.1	MYB	TAACCA	751	Auxin reaction element
GhpPLA10	GH_A05G2018.1	G-box	TACGTG	978	light responsiveness
GhpPLA10	GH_A05G2018.1	ARE	AAACCA	1254	anaerobic induction
GhpPLA10	GH_A05G2018.1	TCCC-motif	TCTCCCT	1987	light responsive element
GhpPLA10	GH_A05G2018.1	AE-box	AGAAACAA	1965	light responsiveness
GhpPLA10	GH_A05G2018.1	CAT-box	GCCACT	1710	meristem expression
GhpPLA10	GH_A05G2018.1	GA-motif	ATAGATAA	153	light responsiveness
GhpPLA10	GH_A05G2018.1	MYB-like sequence	TAACCA	751	Auxin reaction element
GhpPLA10	GH_A05G2018.1	ABRE	ACGTG	979	abscisic acid responsiveness
GhpPLA10	GH_A05G2018.1	I-box	GTATAAGGCC	1703	light responsive
GhpPLA11	GH_A05G4331.1	GT1-motif	GGTTAAT	1587	light responsive
GhpPLA11	GH_A05G4331.1	W box	TTGACC	864	Wound response element
GhpPLA11	GH_A05G4331.1	W box	TTGACC	1101	Wound response element
GhpPLA11	GH_A05G4331.1	G-box	CACGTC	85	light responsiveness
GhpPLA11	GH_A05G4331.1	ARE	AAACCA	699	anaerobic induction
GhpPLA11	GH_A05G4331.1	ARE	AAACCA	1601	anaerobic induction
GhpPLA11	GH_A05G4331.1	TGACG-motif	TGACG	970	MeJA-responsiveness
GhpPLA11	GH_A05G4331.1	GATA-motif	GATAGGG	1626	light responsive
GhpPLA11	GH_A05G4331.1	MYB	TAACCA	1594	Auxin reaction element
GhpPLA11	GH_A05G4331.1	MYC	CATGTG	1855	Dehydration reaction
GhpPLA11	GH_A05G4331.1	MYC	CATTTG	1907	Dehydration reaction
GhpPLA11	GH_A05G4331.1	MYC	CATTTG	1932	Dehydration reaction
GhpPLA11	GH_A05G4331.1	WUN-motif	AAATTACT	20	Wound response element
GhpPLA11	GH_A05G4331.1	MYB-like sequence	TAACCA	1594	Auxin reaction element
GhpPLA11	GH_A05G4331.1	Sp1	GGGCGG	1273	light responsive element
GhpPLA11	GH_A05G4331.1	TCT-motif	TCTTAC	379	light responsive element
GhpPLA11	GH_A05G4331.1	Box 4	ATTAAT	153	light responsiveness
GhpPLA11	GH_A05G4331.1	Box 4	ATTAAT	313	light responsiveness
GhpPLA11	GH_A05G4331.1	Box 4	ATTAAT	331	light responsiveness
GhpPLA11	GH_A05G4331.1	TGA-element	AACGAC	1302	auxin-responsive element
GhpPLA12	GH_A06G0161.1	Box 4	ATTAAT	1794	light responsive
GhpPLA12	GH_A06G0161.1	Myb	TAACTG	181	Dehydration reaction
GhpPLA12	GH_A06G0161.1	GT1-motif	GGTTAA	95	light responsive
GhpPLA12	GH_A06G0161.1	GA-motif	ATAGATAA	599	light responsiveness
GhpPLA12	GH_A06G0161.1	TCT-motif	TCTTAC	561	light responsiveness
GhpPLA12	GH_A06G0161.1	TCT-motif	TCTTAC	875	light responsiveness
GhpPLA12	GH_A06G0161.1	MYC	CATGTG	685	Dehydration reaction
GhpPLA12	GH_A06G0161.1	MYC	CAATTG	1401	Dehydration reaction
GhpPLA12	GH_A06G0161.1	WRE3	CCACCT	1696	Wound response element
GhpPLA12	GH_A06G0161.1	AE-box	AGAAACAA	288	light responsiveness
GhpPLA12	GH_A06G0161.1	TCCC-motif	TCTCCCT	757	light responsiveness
GhpPLA12	GH_A06G0161.1	ABRE	ACGTG	1449	abscisic acid responsiveness
GhpPLA12	GH_A06G0161.1	ATCT-motif	AATCTAATCC	841	light responsiveness
GhpPLA12	GH_A06G0161.1	GATA-motif	GATAGGA	1881	light responsiveness
GhpPLA12	GH_A06G0161.1	AuxRR-core	GGTCCAT	1691	auxin responsiveness
GhpPLA12	GH_A06G0161.1	W box	TTGACC	1404	Wound response element
GhpPLA12	GH_A06G0161.1	W box	TTGACC	1568	Wound response element
GhpPLA12	GH_A06G0161.1	ARE	AAACCA	572	anaerobic induction
GhpPLA12	GH_A06G0161.1	ARE	AAACCA	1349	anaerobic induction
GhpPLA12	GH_A06G0161.1	ARE	AAACCA	1640	anaerobic induction
GhpPLA12	GH_A06G0161.1	ARE	AAACCA	1774	anaerobic induction
GhpPLA12	GH_A06G0161.1	G-Box	CACGTT	1449	light responsiveness
GhpPLA12	GH_A06G0161.1	MBSI	aaaAaaC(G/C)GTTA	1016	flavonoid biosynthetic genes regulation
GhpPLA12	GH_A06G0161.1	Box II	TGGTAATAA	320	light responsiveness
GhpPLA12	GH_A06G0161.1	MYB-like sequence	TAACCA	61	Auxin reaction element
GhpPLA12	GH_A06G0161.1	MYB-like sequence	TAACCA	612	Auxin reaction element
GhpPLA12	GH_A06G0161.1	MYB-like sequence	TAACCA	1744	Auxin reaction element
GhpPLA13	GH_A06G0162.1	GT1-motif	GGTTAAT	494	light responsive
GhpPLA13	GH_A06G0162.1	GT1-motif	GGTTAA	674	light responsive
GhpPLA13	GH_A06G0162.1	GT1-motif	GGTTAA	911	light responsive
GhpPLA13	GH_A06G0162.1	GT1-motif	GGTTAAT	1707	light responsive
GhpPLA13	GH_A06G0162.1	MYB	CAACAG	826	Auxin reaction element
GhpPLA13	GH_A06G0162.1	MYB	TAACCA	1654	Auxin reaction element
GhpPLA13	GH_A06G0162.1	MYB	CAACAG	1658	Auxin reaction element
GhpPLA13	GH_A06G0162.1	MYB	TAACCA	1706	Auxin reaction element
GhpPLA13	GH_A06G0162.1	MYB	CAACCA	1888	Auxin reaction element
GhpPLA13	GH_A06G0162.1	Box 4	ATTAAT	120	light responsiveness
GhpPLA13	GH_A06G0162.1	Box 4	ATTAAT	151	light responsiveness
GhpPLA13	GH_A06G0162.1	Box 4	ATTAAT	1466	light responsiveness
GhpPLA13	GH_A06G0162.1	Box 4	ATTAAT	1726	light responsiveness
GhpPLA13	GH_A06G0162.1	Box 4	ATTAAT	1761	light responsiveness
GhpPLA13	GH_A06G0162.1	CGTCA-motif	CGTCA	653	MeJA-responsiveness
GhpPLA13	GH_A06G0162.1	MYC	CATGTG	359	Dehydration reaction
GhpPLA13	GH_A06G0162.1	MYC	CATTTG	890	Dehydration reaction
GhpPLA13	GH_A06G0162.1	TCA	TCATCTTCAT	397	salicylic acid responsiveness
GhpPLA13	GH_A06G0162.1	LAMP-element	CTTTATCA	182	light responsive
GhpPLA13	GH_A06G0162.1	AAGAA-motif	GAAAGAA	229	abscisic acid responsiveness
GhpPLA13	GH_A06G0162.1	AAGAA-motif	GAAAGAA	820	abscisic acid responsiveness
GhpPLA13	GH_A06G0162.1	AAGAA-motif	GAAAGAA	1745	abscisic acid responsiveness
GhpPLA13	GH_A06G0162.1	WUN-motif	AAATTACT	582	Wound response element
GhpPLA13	GH_A06G0162.1	TGACG-motif	TGACG	653	MeJA-responsiveness
GhpPLA13	GH_A06G0162.1	P-box	CCTTTTG	1669	gibberellin-responsive element
GhpPLA13	GH_A06G0162.1	chs-Unit 1 m1	ACCTAACCCGG	903	light responsive
GhpPLA13	GH_A06G0162.1	chs-Unit 1 m1	ACCTAACCCGC	1551	light responsive
GhpPLA13	GH_A06G0162.1	RY-element	CATGCATG	355	seed-specific regulation
GhpPLA13	GH_A06G0162.1	I-box	AAGATAAGGCT	628	light responsive
GhpPLA13	GH_A06G0162.1	I-box	gGATAAGGTG	911	light responsive
GhpPLA13	GH_A06G0162.1	MYB-like sequence	TAACCA	1654	Auxin reaction element
GhpPLA13	GH_A06G0162.1	MYB-like sequence	TAACCA	1706	Auxin reaction element
GhpPLA13	GH_A06G0162.1	Myb-binding site	CAACAG	826	Dehydration reaction
GhpPLA13	GH_A06G0162.1	Myb-binding site	CAACAG	1658	Dehydration reaction
GhpPLA13	GH_A06G0162.1	GATA-motif	GATAGGA	1837	light responsive
GhpPLA13	GH_A06G0162.1	GARE-motif	TCTGTTG	825	gibberellin-responsive element
GhpPLA13	GH_A06G0162.1	ARE	AAACCA	618	anaerobic induction
GhpPLA13	GH_A06G0162.1	ARE	AAACCA	936	anaerobic induction
GhpPLA13	GH_A06G0162.1	ARE	AAACCA	1700	anaerobic induction
GhpPLA13	GH_A06G0162.1	AuxRR-core	GGTCCAT	1332	auxin responsiveness
GhpPLA13	GH_A06G0162.1	W box	TTGACC	1282	Wound response element
GhpPLA13	GH_A06G0162.1	W box	TTGACC	1795	Wound response element
GhpPLA13	GH_A06G0162.1	MRE	AACCTAA	908	light responsiveness
GhpPLA13	GH_A06G0162.1	MRE	AACCTAA	1588	light responsiveness
GhpPLA13	GH_A06G0162.1	AT1-motif	AATTATTTTTTATT	1200	light responsiveness
GhpPLA14	GH_A06G1719.1	TCT-motif	TCTTAC	170	light responsiveness
GhpPLA14	GH_A06G1719.1	MYC	CATTTG	1147	Dehydration reaction
GhpPLA14	GH_A06G1719.1	MYC	CATTTG	1212	Dehydration reaction
GhpPLA14	GH_A06G1719.1	MYC	CATGTG	1612	Dehydration reaction
GhpPLA14	GH_A06G1719.1	MYC	CATGTG	1614	Dehydration reaction
GhpPLA14	GH_A06G1719.1	MYC	CATTTG	1925	Dehydration reaction
GhpPLA14	GH_A06G1719.1	Box 4	ATTAAT	290	light responsiveness
GhpPLA14	GH_A06G1719.1	Box 4	ATTAAT	1411	light responsiveness
GhpPLA14	GH_A06G1719.1	Box 4	ATTAAT	1592	light responsiveness
GhpPLA14	GH_A06G1719.1	Myb	CAACTG	550	Dehydration reaction
GhpPLA14	GH_A06G1719.1	LTR	CCGAAA	389	low-temperature responsiveness
GhpPLA14	GH_A06G1719.1	LTR	CCGAAA	877	low-temperature responsiveness
GhpPLA14	GH_A06G1719.1	LTR	CCGAAA	942	low-temperature responsiveness
GhpPLA14	GH_A06G1719.1	MYB	TAACCA	61	Auxin reaction element
GhpPLA15	GH_A08G2123.1	TC-rich repeats	GTTTTCTTAC	361	defense and stress responsiveness
GhpPLA15	GH_A08G2123.1	GATA-motif	GATAGGG	956	light responsive
GhpPLA15	GH_A08G2123.1	GATA-motif	AAGATAAGATT	1059	light responsive
GhpPLA15	GH_A08G2123.1	GATA-motif	GATAGGA	1336	light responsive
GhpPLA15	GH_A08G2123.1	LTR	CCGAAA	876	low-temperature responsiveness
GhpPLA15	GH_A08G2123.1	WUN-motif	AAATTTCTT	1144	Wound response element
GhpPLA15	GH_A08G2123.1	ARE	AAACCA	1263	anaerobic induction
GhpPLA15	GH_A08G2123.1	MBSI	aaaAaaC(G/C)GTTA	1675	flavonoid biosynthetic genes regulation
GhpPLA15	GH_A08G2123.1	AAGAA-motif	gGTAAAGAAA	286	abscisic acid responsiveness
GhpPLA15	GH_A08G2123.1	TCA-element	CCATCTTTTT	1243	salicylic acid responsiveness
GhpPLA15	GH_A08G2123.1	AE-box	AGAAACTT	1235	light responsiveness
GhpPLA15	GH_A08G2123.1	MBS	CAACTG	1735	drought-inducibility
GhpPLA15	GH_A08G2123.1	ABRE	ACGTG	1607	abscisic acid responsiveness
GhpPLA15	GH_A08G2123.1	Myb	CAACTG	1735	Dehydration reaction
GhpPLA15	GH_A08G2123.1	Box 4	ATTAAT	118	light responsiveness
GhpPLA15	GH_A08G2123.1	Box 4	ATTAAT	124	light responsiveness
GhpPLA15	GH_A08G2123.1	Box 4	ATTAAT	788	light responsiveness
GhpPLA15	GH_A08G2123.1	Box 4	ATTAAT	842	light responsiveness
GhpPLA15	GH_A08G2123.1	WRE3	CCACCT	421	Wound response element
GhpPLA15	GH_A08G2123.1	G-box	CACGAC	1723	light responsiveness
GhpPLA16	GH_A09G0878.1	GARE-motif	TCTGTTG	1523	gibberellin-responsive element
GhpPLA16	GH_A09G0878.1	MYB	CAACCA	288	Auxin reaction element
GhpPLA16	GH_A09G0878.1	MYB	CAACCA	292	Auxin reaction element
GhpPLA16	GH_A09G0878.1	MYB	CAACCA	398	Auxin reaction element
GhpPLA16	GH_A09G0878.1	G-box	CCACGTAA	1301	light responsiveness
GhpPLA16	GH_A09G0878.1	G-box	CACGAC	1762	light responsiveness
GhpPLA16	GH_A09G0878.1	Box 4	ATTAAT	102	light responsiveness
GhpPLA16	GH_A09G0878.1	Box 4	ATTAAT	241	light responsiveness
GhpPLA16	GH_A09G0878.1	Box 4	ATTAAT	446	light responsiveness
GhpPLA16	GH_A09G0878.1	Box 4	ATTAAT	475	light responsiveness
GhpPLA16	GH_A09G0878.1	Box 4	ATTAAT	554	light responsiveness
GhpPLA16	GH_A09G0878.1	P-box	CCTTTTG	1859	gibberellin-responsive element
GhpPLA16	GH_A09G0878.1	TCT-motif	TCTTAC	576	light responsive element
GhpPLA16	GH_A09G0878.1	MYC	CAATTG	88	Dehydration reaction
GhpPLA16	GH_A09G0878.1	AE-box	AGAAACAA	83	light responsiveness
GhpPLA16	GH_A09G0878.1	TCA-element	CCATCTTTTT	616	salicylic acid responsiveness
GhpPLA16	GH_A09G0878.1	TCA-element	CCATCTTTTT	1494	salicylic acid responsiveness
GhpPLA16	GH_A09G0878.1	AAGAA-motif	GAAAGAA	1480	abscisic acid responsiveness
GhpPLA17	GH_A09G0879.1	TCT-motif	TCTTAC	1483	light responsive element
GhpPLA17	GH_A09G0879.1	TGACG-motif	TGACG	1783	MeJA-responsiveness
GhpPLA17	GH_A09G0879.1	ARE	AAACCA	537	anaerobic induction
GhpPLA17	GH_A09G0879.1	MYB recognition site	CCGTTG	363	Auxin reaction element
GhpPLA17	GH_A09G0879.1	AAGAA-motif	gGTAAAGAAA	348	abscisic acid responsiveness
GhpPLA17	GH_A09G0879.1	TCA-element	CCATCTTTTT	1583	salicylic acid responsiveness
GhpPLA17	GH_A09G0879.1	TCA-element	CCATCTTTTT	1846	salicylic acid responsiveness
GhpPLA17	GH_A09G0879.1	MBS	CAACTG	1473	drought-inducibility
GhpPLA17	GH_A09G0879.1	CGTCA-motif	CGTCA	1681	MeJA-responsiveness
GhpPLA17	GH_A09G0879.1	Myb	CAACTG	1473	Dehydration reaction
GhpPLA17	GH_A09G0879.1	G-Box	CACGTT	495	light responsiveness
GhpPLA17	GH_A09G0879.1	WRE3	CCACCT	14	Wound response element
GhpPLA17	GH_A09G0879.1	Box 4	ATTAAT	556	light responsiveness
GhpPLA17	GH_A09G0879.1	Box 4	ATTAAT	584	light responsiveness
GhpPLA17	GH_A09G0879.1	MRE	AACCTAA	542	light responsiveness
GhpPLA17	GH_A09G0879.1	MRE	AACCTAA	578	light responsiveness
GhpPLA18	GH_A10G0136.1	TGA-element	AACGAC	1402	auxin-responsive element
GhpPLA18	GH_A10G0136.1	TGA-element	AACGAC	1727	auxin-responsive element
GhpPLA18	GH_A10G0136.1	TGA-element	AACGAC	1763	auxin-responsive element
GhpPLA18	GH_A10G0136.1	TCCC-motif	TCTCCCT	1746	light responsive element
GhpPLA18	GH_A10G0136.1	TGACG-motif	TGACG	327	MeJA-responsiveness
GhpPLA18	GH_A10G0136.1	LTR	CCGAAA	1053	low-temperature responsiveness
GhpPLA18	GH_A10G0136.1	Box 4	ATTAAT	414	light responsiveness
GhpPLA18	GH_A10G0136.1	Box 4	ATTAAT	915	light responsiveness
GhpPLA18	GH_A10G0136.1	ARE	AAACCA	539	anaerobic induction
GhpPLA18	GH_A10G0136.1	ARE	AAACCA	1028	anaerobic induction
GhpPLA18	GH_A10G0136.1	MRE	AACCTAA	1687	light responsiveness
GhpPLA18	GH_A10G0136.1	MYC	CATGTG	371	Dehydration reaction
GhpPLA18	GH_A10G0136.1	MYB recognition site	CCGTTG	1947	Auxin reaction element
GhpPLA18	GH_A10G0136.1	MYB-like sequence	TAACCA	679	Auxin reaction element
GhpPLA18	GH_A10G0136.1	MYB-like sequence	TAACCA	1472	Auxin reaction element
GhpPLA18	GH_A10G0136.1	MYB	TAACCA	679	Auxin reaction element
GhpPLA18	GH_A10G0136.1	MYB	CAACCA	1198	Auxin reaction element
GhpPLA18	GH_A10G0136.1	MYB	TAACCA	1472	Auxin reaction element
GhpPLA18	GH_A10G0136.1	MYB	CAACCA	1716	Auxin reaction element
GhpPLA19	GH_A10G0928.1	LTR	CCGAAA	836	low-temperature responsiveness
GhpPLA19	GH_A10G0928.1	LTR	CCGAAA	844	low-temperature responsiveness
GhpPLA19	GH_A10G0928.1	LTR	CCGAAA	1234	low-temperature responsiveness
GhpPLA19	GH_A10G0928.1	MBS	CAACTG	420	drought-inducibility
GhpPLA19	GH_A10G0928.1	ATC-motif	TGCTATCCA	35	light responsiveness
GhpPLA19	GH_A10G0928.1	ARE	AAACCA	43	anaerobic induction
GhpPLA19	GH_A10G0928.1	ARE	AAACCA	760	anaerobic induction
GhpPLA19	GH_A10G0928.1	ARE	AAACCA	1658	anaerobic induction
GhpPLA19	GH_A10G0928.1	CGTCA-motif	CGTCA	194	MeJA-responsiveness
GhpPLA19	GH_A10G0928.1	I-box	GATAAGGGT	1588	light responsive
GhpPLA19	GH_A10G0928.1	G-Box	TCCACATGGCA	359	light responsiveness
GhpPLA19	GH_A10G0928.1	Myb-binding site	CAACAG	1781	Dehydration reaction
GhpPLA19	GH_A10G0928.1	MYB	CAACCA	1194	Auxin reaction element
GhpPLA19	GH_A10G0928.1	MYB	TAACCA	1691	Auxin reaction element
GhpPLA19	GH_A10G0928.1	MYB	CAACAG	1781	Auxin reaction element
GhpPLA19	GH_A10G0928.1	AAGAA-motif	gGTAAAGAAA	1326	abscisic acid responsiveness
GhpPLA19	GH_A10G0928.1	Myb	CAACTG	420	Dehydration reaction
GhpPLA19	GH_A10G0928.1	G-box	TACGTG	1147	light responsiveness
GhpPLA19	GH_A10G0928.1	MYB-like sequence	TAACCA	1691	Auxin reaction element
GhpPLA19	GH_A10G0928.1	GA-motif	ATAGATAA	717	light responsiveness
GhpPLA19	GH_A10G0928.1	MYC	CATTTG	271	Dehydration reaction
GhpPLA19	GH_A10G0928.1	MYC	CATGTG	1709	Dehydration reaction
GhpPLA19	GH_A10G0928.1	ABRE	ACGTG	730	abscisic acid responsiveness
GhpPLA19	GH_A10G0928.1	ABRE	ACGTG	1148	abscisic acid responsiveness
GhpPLA19	GH_A10G0928.1	ABRE	ACGTG	1701	abscisic acid responsiveness
GhpPLA20	GH_A10G2278.1	ARE	AAACCA	1308	anaerobic induction
GhpPLA20	GH_A10G2278.1	MYB recognition site	CCGTTG	1259	Auxin reaction element
GhpPLA20	GH_A10G2278.1	MYB recognition site	CCGTTG	1328	Auxin reaction element
GhpPLA20	GH_A10G2278.1	WUN-motif	TAATTACTC	730	Wound response element
GhpPLA20	GH_A10G2278.1	GT1-motif	GGTTAA	1190	light responsive
GhpPLA20	GH_A10G2278.1	DRE core	GCCGAC	1160	Dehydration reaction
GhpPLA20	GH_A10G2278.1	TGA-element	AACGAC	1194	auxin-responsive element
GhpPLA20	GH_A10G2278.1	MYC	CATGTG	148	Dehydration reaction
GhpPLA20	GH_A10G2278.1	TCA-element	CCATCTTTTT	1340	salicylic acid responsiveness
GhpPLA20	GH_A10G2278.1	AAGAA-motif	gGTAAAGAAA	1362	abscisic acid responsiveness
GhpPLA20	GH_A10G2278.1	MBSI	aaaAaaC(G/C)GTTA	555	flavonoid biosynthetic genes regulation
GhpPLA20	GH_A10G2278.1	W box	TTGACC	924	Wound response element
GhpPLA20	GH_A10G2278.1	W box	TTGACC	1039	Wound response element
GhpPLA20	GH_A10G2278.1	W box	TTGACC	1255	Wound response element
GhpPLA20	GH_A10G2278.1	MYB	TAACCA	223	Auxin reaction element
GhpPLA20	GH_A10G2278.1	WRE3	CCACCT	928	Wound response element
GhpPLA20	GH_A10G2278.1	MRE	AACCTAA	428	light responsiveness
GhpPLA20	GH_A10G2278.1	Box 4	ATTAAT	205	light responsiveness
GhpPLA20	GH_A10G2278.1	Box 4	ATTAAT	209	light responsiveness
GhpPLA20	GH_A10G2278.1	Box 4	ATTAAT	280	light responsiveness
GhpPLA20	GH_A10G2278.1	Box 4	ATTAAT	664	light responsiveness
GhpPLA20	GH_A10G2278.1	Box 4	ATTAAT	789	light responsiveness
GhpPLA20	GH_A10G2278.1	Box 4	ATTAAT	890	light responsiveness
GhpPLA20	GH_A10G2278.1	MYB-like sequence	TAACCA	223	Auxin reaction element
GhpPLA21	GH_A11G0494.1	DRE core	GCCGAC	387	Dehydration reaction
GhpPLA21	GH_A11G0494.1	AAGAA-motif	GAAAGAA	454	abscisic acid responsiveness
GhpPLA21	GH_A11G0494.1	Myb	CAACTG	201	Dehydration reaction
GhpPLA21	GH_A11G0494.1	Myb	TAACTG	273	Dehydration reaction
GhpPLA21	GH_A11G0494.1	G-box	TACGTG	521	light responsiveness
GhpPLA21	GH_A11G0494.1	G-box	TACGTG	823	light responsiveness
GhpPLA21	GH_A11G0494.1	MYC	CATTTG	1771	Dehydration reaction
GhpPLA21	GH_A11G0494.1	ABRE	ACGTG	522	abscisic acid responsiveness
GhpPLA21	GH_A11G0494.1	ABRE	ACGTG	824	abscisic acid responsiveness
GhpPLA21	GH_A11G0494.1	Box 4	ATTAAT	375	light responsiveness
GhpPLA21	GH_A11G0494.1	MBS	CAACTG	201	drought-inducibility
GhpPLA21	GH_A11G0494.1	TCT-motif	TCTTAC	1083	light responsive element
GhpPLA21	GH_A11G0494.1	GCN4_motif	TGAGTCA	249	endosperm expression
GhpPLA21	GH_A11G0494.1	ARE	AAACCA	259	anaerobic induction
GhpPLA21	GH_A11G0494.1	ARE	AAACCA	1513	anaerobic induction
GhpPLA21	GH_A11G0494.1	ARE	AAACCA	1715	anaerobic induction
GhpPLA21	GH_A11G0494.1	TGACG-motif	TGACG	1053	MeJA-responsiveness
GhpPLA22	GH_A11G1279.1	MYB-like sequence	TAACCA	274	Auxin reaction element
GhpPLA22	GH_A11G1279.1	MYB-like sequence	TAACCA	820	Auxin reaction element
GhpPLA22	GH_A11G1279.1	MYC	CATTTG	1239	Dehydration reaction
GhpPLA22	GH_A11G1279.1	ABRE	ACGTG	1499	abscisic acid responsiveness
GhpPLA22	GH_A11G1279.1	MYB	TAACCA	274	Auxin reaction element
GhpPLA22	GH_A11G1279.1	MYB	TAACCA	820	Auxin reaction element
GhpPLA22	GH_A11G1279.1	3-AF1 binding site	TAAGAGAGGAA	1981	light responsive
GhpPLA22	GH_A11G1279.1	AAGAA-motif	gGTAAAGAAA	996	abscisic acid responsiveness
GhpPLA22	GH_A11G1279.1	AAGAA-motif	GAAAGAA	1589	abscisic acid responsiveness
GhpPLA22	GH_A11G1279.1	TGACG-motif	TGACG	1968	MeJA-responsiveness
GhpPLA22	GH_A11G1279.1	GARE-motif	TCTGTTG	561	gibberellin-responsive element
GhpPLA22	GH_A11G1279.1	Box 4	ATTAAT	94	light responsiveness
GhpPLA22	GH_A11G1279.1	Box 4	ATTAAT	574	light responsiveness
GhpPLA22	GH_A11G1279.1	W box	TTGACC	518	Wound response element
GhpPLA22	GH_A11G1279.1	chs-CMA1a	TTACTTAA	212	light responsive
GhpPLA22	GH_A11G1279.1	ARE	AAACCA	421	anaerobic induction
GhpPLA22	GH_A11G1279.1	ARE	AAACCA	666	anaerobic induction
GhpPLA22	GH_A11G1279.1	ARE	AAACCA	1212	anaerobic induction
GhpPLA23	GH_A11G1995.1	ATCT-motif	AATCTAATCC	834	light responsiveness
GhpPLA23	GH_A11G1995.1	I-box	AGATAAGG	549	light responsive
GhpPLA23	GH_A11G1995.1	CGTCA-motif	CGTCA	1093	MeJA-responsiveness
GhpPLA23	GH_A11G1995.1	ARE	AAACCA	1396	anaerobic induction
GhpPLA23	GH_A11G1995.1	ATC-motif	AGTAATCT	307	light responsiveness
GhpPLA23	GH_A11G1995.1	W box	TTGACC	670	Wound response element
GhpPLA23	GH_A11G1995.1	W box	TTGACC	739	Wound response element
GhpPLA23	GH_A11G1995.1	W box	TTGACC	1036	Wound response element
GhpPLA23	GH_A11G1995.1	MBS	CAACTG	338	drought-inducibility
GhpPLA23	GH_A11G1995.1	Box 4	ATTAAT	664	light responsiveness
GhpPLA23	GH_A11G1995.1	GT1-motif	GGTTAA	685	light responsive
GhpPLA23	GH_A11G1995.1	MYC	CAATTG	800	Dehydration reaction
GhpPLA23	GH_A11G1995.1	MYC	CATGTG	1907	Dehydration reaction
GhpPLA23	GH_A11G1995.1	P-box	CCTTTTG	522	gibberellin-responsive element
GhpPLA23	GH_A11G1995.1	MYB-like sequence	TAACCA	825	Auxin reaction element
GhpPLA23	GH_A11G1995.1	G-box	CACGAC	1975	light responsiveness
GhpPLA23	GH_A11G1995.1	Myb	CAACTG	338	Dehydration reaction
GhpPLA23	GH_A11G1995.1	Myb	TAACTG	680	Dehydration reaction
GhpPLA23	GH_A11G1995.1	Myb	TAACTG	816	Dehydration reaction
GhpPLA23	GH_A11G1995.1	O2-site	GATGA(C/T)(A/G)TG(A/G)	1362	zein metabolism regulation
GhpPLA23	GH_A11G1995.1	AAGAA-motif	gGTAAAGAAA	1173	abscisic acid responsiveness
GhpPLA23	GH_A11G1995.1	MYB	TAACCA	825	Auxin reaction element
GhpPLA23	GH_A11G1995.1	MYB	CAACCA	1233	Auxin reaction element
GhpPLA24	GH_A12G0043.1	AAGAA-motif	GAAAGAA	1725	abscisic acid responsiveness
GhpPLA24	GH_A12G0043.1	MYB	TAACCA	1357	Auxin reaction element
GhpPLA24	GH_A12G0043.1	G-box	TACGTG	1052	light responsiveness
GhpPLA24	GH_A12G0043.1	G-box	TACGTG	1117	light responsiveness
GhpPLA24	GH_A12G0043.1	Myb	CAACTG	232	Dehydration reaction
GhpPLA24	GH_A12G0043.1	Myb	TAACTG	1889	Dehydration reaction
GhpPLA24	GH_A12G0043.1	MYC	CATGTG	1485	Dehydration reaction
GhpPLA24	GH_A12G0043.1	MYB-like sequence	TAACCA	1357	Auxin reaction element
GhpPLA24	GH_A12G0043.1	ABRE	TACGGTC	344	abscisic acid responsiveness
GhpPLA24	GH_A12G0043.1	ABRE	ACGTG	1053	abscisic acid responsiveness
GhpPLA24	GH_A12G0043.1	ABRE	ACGTG	1118	abscisic acid responsiveness
GhpPLA24	GH_A12G0043.1	ABRE	ACGTG	1126	abscisic acid responsiveness
GhpPLA24	GH_A12G0043.1	ABRE	ACGTG	1244	abscisic acid responsiveness
GhpPLA24	GH_A12G0043.1	ABRE	ACGTG	1260	abscisic acid responsiveness
GhpPLA24	GH_A12G0043.1	ABRE	ACGTG	1614	abscisic acid responsiveness
GhpPLA24	GH_A12G0043.1	MBS	CAACTG	232	drought-inducibility
GhpPLA24	GH_A12G0043.1	LTR	CCGAAA	1974	low-temperature responsiveness
GhpPLA24	GH_A12G0043.1	Box 4	ATTAAT	217	light responsiveness
GhpPLA24	GH_A12G0043.1	Box 4	ATTAAT	390	light responsiveness
GhpPLA24	GH_A12G0043.1	Box 4	ATTAAT	418	light responsiveness
GhpPLA24	GH_A12G0043.1	Box 4	ATTAAT	506	light responsiveness
GhpPLA24	GH_A12G0043.1	TGA-element	AACGAC	1274	auxin-responsive element
GhpPLA24	GH_A12G0043.1	TGA-element	AACGAC	1712	auxin-responsive element
GhpPLA24	GH_A12G0043.1	GC-motif	CCCCCG	1854	anoxic specific inducibility
GhpPLA24	GH_A12G0043.1	CGTCA-motif	CGTCA	1949	MeJA-responsiveness
GhpPLA24	GH_A12G0043.1	TGACG-motif	TGACG	1258	MeJA-responsiveness
GhpPLA25	GH_D02G0945.1	G-box	TACGTG	670	light responsiveness
GhpPLA25	GH_D02G0945.1	G-box	CACGTC	808	light responsiveness
GhpPLA25	GH_D02G0945.1	Myb	TAACTG	421	Dehydration reaction
GhpPLA25	GH_D02G0945.1	ABRE	ACGTG	671	abscisic acid responsiveness
GhpPLA25	GH_D02G0945.1	MYC	CATTTG	1121	Dehydration reaction
GhpPLA25	GH_D02G0945.1	MYC	CATTTG	1138	Dehydration reaction
GhpPLA25	GH_D02G0945.1	ARE	AAACCA	209	anaerobic induction
GhpPLA25	GH_D02G0945.1	ARE	AAACCA	251	anaerobic induction
GhpPLA25	GH_D02G0945.1	ARE	AAACCA	340	anaerobic induction
GhpPLA25	GH_D02G0945.1	ARE	AAACCA	381	anaerobic induction
GhpPLA25	GH_D02G0945.1	ARE	AAACCA	1953	anaerobic induction
GhpPLA25	GH_D02G0945.1	W box	TTGACC	1658	Wound response element
GhpPLA25	GH_D02G0945.1	AE-box	AGAAACTT	23	light responsiveness
GhpPLA25	GH_D02G0945.1	GATA-motif	AAGGATAAGG	710	light responsive
GhpPLA25	GH_D02G0945.1	CGTCA-motif	CGTCA	520	MeJA-responsiveness
GhpPLA25	GH_D02G0945.1	CGTCA-motif	CGTCA	1094	MeJA-responsiveness
GhpPLA26	GH_D02G0946.1	W box	TTGACC	340	Wound response element
GhpPLA26	GH_D02G0946.1	chs-CMA1a	TTACTTAA	1026	light responsive
GhpPLA26	GH_D02G0946.1	TCA-element	CCATCTTTTT	1845	salicylic acid responsiveness
GhpPLA26	GH_D02G0946.1	Box 4	ATTAAT	97	light responsiveness
GhpPLA26	GH_D02G0946.1	Box 4	ATTAAT	620	light responsiveness
GhpPLA26	GH_D02G0946.1	G-Box	CACGTT	1336	light responsiveness
GhpPLA26	GH_D02G0946.1	AAGAA-motif	GAAAGAA	552	abscisic acid responsiveness
GhpPLA26	GH_D02G0946.1	ABRE	ACGTG	1376	abscisic acid responsiveness
GhpPLA26	GH_D02G0946.1	ACE	CTAACGTATT	123	light responsiveness
GhpPLA26	GH_D02G0946.1	MYC	CAATTG	490	Dehydration reaction
GhpPLA26	GH_D02G0946.1	MYC	CATGTG	1325	Dehydration reaction
GhpPLA26	GH_D02G0946.1	MYC	CATTTG	1863	Dehydration reaction
GhpPLA27	GH_D03G0208.1	TCT-motif	TCTTAC	781	light responsive element
GhpPLA27	GH_D03G0208.1	ARE	AAACCA	1480	anaerobic induction
GhpPLA27	GH_D03G0208.1	GARE-motif	TCTGTTG	951	gibberellin-responsive element
GhpPLA27	GH_D03G0208.1	Box 4	ATTAAT	560	light responsiveness
GhpPLA27	GH_D03G0208.1	Box 4	ATTAAT	757	light responsiveness
GhpPLA27	GH_D03G0208.1	WUN-motif	AAATTACT	1546	Wound response element
GhpPLA27	GH_D03G0208.1	I-box	GATAAGGGT	727	light responsive
GhpPLA27	GH_D03G0208.1	MYB	TAACCA	1145	Auxin reaction element
GhpPLA27	GH_D03G0208.1	MYB-like sequence	TAACCA	1145	Auxin reaction element
GhpPLA27	GH_D03G0208.1	MYC	CATTTG	915	Dehydration reaction
GhpPLA28	GH_D03G0209.1	ARE	AAACCA	1862	anaerobic induction
GhpPLA28	GH_D03G0209.1	WUN-motif	AAATTTCTT	442	Wound response element
GhpPLA28	GH_D03G0209.1	Gap-box	CAAATGAA(A/G)A	266	light responsiveness
GhpPLA28	GH_D03G0209.1	Box 4	ATTAAT	385	light responsiveness
GhpPLA28	GH_D03G0209.1	Box 4	ATTAAT	415	light responsiveness
GhpPLA28	GH_D03G0209.1	MYC	CATGTG	1812	Dehydration reaction
GhpPLA28	GH_D03G0209.1	MYB-like sequence	TAACCA	338	Auxin reaction element
GhpPLA28	GH_D03G0209.1	Myb-binding site	CAACAG	814	Dehydration reaction
GhpPLA28	GH_D03G0209.1	MYB	TAACCA	338	Auxin reaction element
GhpPLA28	GH_D03G0209.1	MYB	CAACAG	814	Auxin reaction element
GhpPLA28	GH_D03G0209.1	MYB	CAACCA	1866	Auxin reaction element
GhpPLA29	GH_D04G0044.1	MYC	CAATTG	103	Dehydration reaction
GhpPLA29	GH_D04G0044.1	MYC	CATTTG	273	Dehydration reaction
GhpPLA29	GH_D04G0044.1	MYC	CATGTG	1855	Dehydration reaction
GhpPLA29	GH_D04G0044.1	MYC	CATTTG	1907	Dehydration reaction
GhpPLA29	GH_D04G0044.1	MYC	CATTTG	1932	Dehydration reaction
GhpPLA29	GH_D04G0044.1	MYB-like sequence	TAACCA	1591	Auxin reaction element
GhpPLA29	GH_D04G0044.1	MYB	TAACCA	1591	Auxin reaction element
GhpPLA29	GH_D04G0044.1	G-box	CACGTC	70	light responsiveness
GhpPLA29	GH_D04G0044.1	TGA-element	AACGAC	1300	auxin-responsive element
GhpPLA29	GH_D04G0044.1	Sp1	GGGCGG	1271	light responsive element
GhpPLA29	GH_D04G0044.1	ATCT-motif	AATCTAATCC	238	light responsiveness
GhpPLA29	GH_D04G0044.1	ATCT-motif	AATCTAATCC	1069	light responsiveness
GhpPLA29	GH_D04G0044.1	GATA-motif	AAGGATAAGG	40	light responsive
GhpPLA29	GH_D04G0044.1	GATA-motif	GATAGGG	1623	light responsive
GhpPLA29	GH_D04G0044.1	Box 4	ATTAAT	198	light responsiveness
GhpPLA29	GH_D04G0044.1	Box 4	ATTAAT	323	light responsiveness
GhpPLA29	GH_D04G0044.1	Box 4	ATTAAT	765	light responsiveness
GhpPLA29	GH_D04G0044.1	GT1-motif	GGTTAAT	1584	light responsive
GhpPLA29	GH_D04G0044.1	ARE	AAACCA	563	anaerobic induction
GhpPLA29	GH_D04G0044.1	W box	TTGACC	830	Wound response element
GhpPLA29	GH_D04G0044.1	W box	TTGACC	1045	Wound response element
GhpPLA29	GH_D04G0044.1	W box	TTGACC	1386	Wound response element
GhpPLA30	GH_D05G1135.1	MYC	CATTTG	831	Dehydration reaction
GhpPLA30	GH_D05G1135.1	MYC	CAATTG	938	Dehydration reaction
GhpPLA30	GH_D05G1135.1	MYB-like sequence	TAACCA	1491	Auxin reaction element
GhpPLA30	GH_D05G1135.1	CAT-box	GCCACT	459	meristem expression
GhpPLA30	GH_D05G1135.1	Myb	CAACTG	1130	Dehydration reaction
GhpPLA30	GH_D05G1135.1	Myb	TAACTG	1482	Dehydration reaction
GhpPLA30	GH_D05G1135.1	Myb	TAACTG	1588	Dehydration reaction
GhpPLA30	GH_D05G1135.1	G-box	CACGTC	1464	light responsiveness
GhpPLA30	GH_D05G1135.1	Myb-binding site	CAACAG	1726	Dehydration reaction
GhpPLA30	GH_D05G1135.1	MYB	CAACCA	31	Auxin reaction element
GhpPLA30	GH_D05G1135.1	MYB	TAACCA	1491	Auxin reaction element
GhpPLA30	GH_D05G1135.1	MYB	CAACAG	1726	Auxin reaction element
GhpPLA30	GH_D05G1135.1	G-Box	CACGTT	511	light responsiveness
GhpPLA30	GH_D05G1135.1	CGTCA-motif	CGTCA	1466	MeJA-responsiveness
GhpPLA30	GH_D05G1135.1	TGACG-motif	TGACG	984	MeJA-responsiveness
GhpPLA30	GH_D05G1135.1	W box	TTGACC	341	Wound response element
GhpPLA30	GH_D05G1135.1	W box	TTGACC	1993	Wound response element
GhpPLA30	GH_D05G1135.1	TCT-motif	TCTTAC	1603	light responsive element
GhpPLA30	GH_D05G1135.1	WUN-motif	AAATTTCTT	1276	Wound response element
GhpPLA30	GH_D05G1135.1	MBS	CAACTG	1130	drought-inducibility
GhpPLA30	GH_D05G1135.1	Box 4	ATTAAT	645	light responsiveness
GhpPLA30	GH_D05G1135.1	Box 4	ATTAAT	762	light responsiveness
GhpPLA30	GH_D05G1135.1	GT1-motif	GGTTAAT	1379	light responsive
GhpPLA31	GH_D05G1727.1	Myb-binding site	CAACAG	955	Dehydration reaction
GhpPLA31	GH_D05G1727.1	MYB	CAACAG	955	Auxin reaction element
GhpPLA31	GH_D05G1727.1	Myb	TAACTG	1985	Dehydration reaction
GhpPLA31	GH_D05G1727.1	P-box	CCTTTTG	993	gibberellin-responsive element
GhpPLA31	GH_D05G1727.1	MYC	CATTTG	84	Dehydration reaction
GhpPLA31	GH_D05G1727.1	MYC	CAATTG	144	Dehydration reaction
GhpPLA31	GH_D05G1727.1	MYB recognition site	CCGTTG	1608	Auxin reaction element
GhpPLA31	GH_D05G1727.1	ABRE	ACGTG	397	abscisic acid responsiveness
GhpPLA31	GH_D05G1727.1	AE-box	AGAAACAA	306	light responsiveness
GhpPLA31	GH_D05G1727.1	GATA-motif	AAGATAAGATT	1486	light responsive
GhpPLA31	GH_D05G1727.1	GATA-motif	GATAGGA	1502	light responsive
GhpPLA31	GH_D05G1727.1	Box 4	ATTAAT	112	light responsiveness
GhpPLA31	GH_D05G1727.1	Box 4	ATTAAT	628	light responsiveness
GhpPLA31	GH_D05G1727.1	LTR	CCGAAA	1135	low-temperature responsiveness
GhpPLA31	GH_D05G1727.1	ARE	AAACCA	199	anaerobic induction
GhpPLA31	GH_D05G1727.1	ARE	AAACCA	1418	anaerobic induction
GhpPLA31	GH_D05G1727.1	chs-CMA1a	TTACTTAA	460	light responsive
GhpPLA31	GH_D05G1727.1	TGA-element	AACGAC	1708	auxin-responsive element
GhpPLA31	GH_D05G1727.1	TGACG-motif	TGACG	1672	MeJA-responsiveness
GhpPLA31	GH_D05G1727.1	TGACG-motif	TGACG	1728	MeJA-responsiveness
GhpPLA32	GH_D05G2047.1	Myb	CAACTG	1248	Dehydration reaction
GhpPLA32	GH_D05G2047.1	CAT-box	GCCACT	218	meristem expression
GhpPLA32	GH_D05G2047.1	MYB	TAACCA	1257	Auxin reaction element
GhpPLA32	GH_D05G2047.1	MYB-like sequence	TAACCA	1257	Auxin reaction element
GhpPLA32	GH_D05G2047.1	MYC	CAATTG	96	Dehydration reaction
GhpPLA32	GH_D05G2047.1	MYC	CAATTG	713	Dehydration reaction
GhpPLA32	GH_D05G2047.1	MYC	CATGTG	1895	Dehydration reaction
GhpPLA32	GH_D05G2047.1	W box	TTGACC	1536	Wound response element
GhpPLA32	GH_D05G2047.1	MRE	AACCTAA	698	light responsiveness
GhpPLA32	GH_D05G2047.1	LTR	CCGAAA	743	low-temperature responsiveness
GhpPLA32	GH_D05G2047.1	GT1-motif	GGTTAA	543	light responsive
GhpPLA32	GH_D05G2047.1	Box 4	ATTAAT	436	light responsiveness
GhpPLA32	GH_D05G2047.1	Box 4	ATTAAT	555	light responsiveness
GhpPLA32	GH_D05G2047.1	Box 4	ATTAAT	653	light responsiveness
GhpPLA32	GH_D05G2047.1	Box 4	ATTAAT	677	light responsiveness
GhpPLA32	GH_D05G2047.1	MBS	CAACTG	1248	drought-inducibility
GhpPLA32	GH_D05G2047.1	TC-rich repeats	ATTCTCTAAC	822	defense and stress responsiveness
GhpPLA32	GH_D05G2047.1	CGTCA-motif	CGTCA	82	MeJA-responsiveness
GhpPLA32	GH_D05G2047.1	CGTCA-motif	CGTCA	876	MeJA-responsiveness
GhpPLA32	GH_D05G2047.1	ATCT-motif	AATCTAATCC	1980	light responsiveness
GhpPLA32	GH_D05G2047.1	Sp1	GGGCGG	1075	light responsive element
GhpPLA32	GH_D05G2047.1	Sp1	GGGCGG	1489	light responsive element
GhpPLA33	GH_D05G2048.1	Myb	CAACTG	1865	Dehydration reaction
GhpPLA33	GH_D05G2048.1	Myb	TAACTG	1921	Dehydration reaction
GhpPLA33	GH_D05G2048.1	ABRE	ACGTG	1590	abscisic acid responsiveness
GhpPLA33	GH_D05G2048.1	MYC	CAATTG	112	Dehydration reaction
GhpPLA33	GH_D05G2048.1	MYC	CATTTG	1662	Dehydration reaction
GhpPLA33	GH_D05G2048.1	MBS	CAACTG	1865	drought-inducibility
GhpPLA33	GH_D05G2048.1	GT1-motif	GGTTAA	157	light responsive
GhpPLA33	GH_D05G2048.1	Box 4	ATTAAT	36	light responsiveness
GhpPLA33	GH_D05G2048.1	Box 4	ATTAAT	55	light responsiveness
GhpPLA33	GH_D05G2048.1	Box 4	ATTAAT	208	light responsiveness
GhpPLA33	GH_D05G2048.1	Box 4	ATTAAT	385	light responsiveness
GhpPLA33	GH_D05G2048.1	Box 4	ATTAAT	684	light responsiveness
GhpPLA33	GH_D05G2048.1	TGACG-motif	TGACG	1041	MeJA-responsiveness
GhpPLA33	GH_D05G2048.1	TGACG-motif	TGACG	1621	MeJA-responsiveness
GhpPLA33	GH_D05G2048.1	CGTCA-motif	CGTCA	855	MeJA-responsiveness
GhpPLA33	GH_D05G2048.1	TGA-element	AACGAC	1720	auxin-responsive element
GhpPLA34	GH_D05G2050.1	TCA-element	CCATCTTTTT	134	salicylic acid responsiveness
GhpPLA34	GH_D05G2050.1	Box 4	ATTAAT	164	light responsiveness
GhpPLA34	GH_D05G2050.1	Box 4	ATTAAT	550	light responsiveness
GhpPLA34	GH_D05G2050.1	chs-CMA1a	TTACTTAA	599	light responsive
GhpPLA34	GH_D05G2050.1	W box	TTGACC	302	Wound response element
GhpPLA34	GH_D05G2050.1	TCT-motif	TCTTAC	597	light responsive element
GhpPLA34	GH_D05G2050.1	TCCC-motif	TCTCCCT	1987	light responsive element
GhpPLA34	GH_D05G2050.1	I-box	GTATAAGGCC	1700	light responsive
GhpPLA34	GH_D05G2050.1	CAT-box	GCCACT	1707	meristem expression
GhpPLA34	GH_D05G2050.1	Myb	TAACTG	436	Dehydration reaction
GhpPLA35	GH_D06G0146.1	G-box	GCCACGTGGA	158	light responsiveness
GhpPLA35	GH_D06G0146.1	AuxRR-core	GGTCCAT	1084	auxin responsiveness
GhpPLA35	GH_D06G0146.1	AuxRR-core	GGTCCAT	1155	auxin responsiveness
GhpPLA35	GH_D06G0146.1	MYB	TAACCA	1670	Auxin reaction element
GhpPLA35	GH_D06G0146.1	MYC	CAATTG	516	Dehydration reaction
GhpPLA35	GH_D06G0146.1	MYC	CATTTG	543	Dehydration reaction
GhpPLA35	GH_D06G0146.1	MYC	CATTTG	677	Dehydration reaction
GhpPLA35	GH_D06G0146.1	MYB-like sequence	TAACCA	1670	Auxin reaction element
GhpPLA35	GH_D06G0146.1	ARE	AAACCA	453	anaerobic induction
GhpPLA35	GH_D06G0146.1	TCA-element	TCAGAAGAGG	426	salicylic acid responsiveness
GhpPLA35	GH_D06G0146.1	WUN-motif	AAATTACT	417	Wound response element
GhpPLA35	GH_D06G0146.1	GT1-motif	GGTTAA	717	light responsive
GhpPLA35	GH_D06G0146.1	GT1-motif	GGTTAAT	1710	light responsive
GhpPLA35	GH_D06G0146.1	GC-motif	CCCCCG	1574	anoxic specific inducibility
GhpPLA35	GH_D06G0146.1	I-box	AAGATAAGGCT	463	light responsive
GhpPLA35	GH_D06G0146.1	CGTCA-motif	CGTCA	256	MeJA-responsiveness
GhpPLA35	GH_D06G0146.1	TGACG-motif	TGACG	121	MeJA-responsiveness
GhpPLA35	GH_D06G0146.1	TGA-element	AACGAC	442	auxin-responsive element
GhpPLA36	GH_D06G1742.1	MYB-like sequence	TAACCA	139	Auxin reaction element
GhpPLA36	GH_D06G1742.1	MYC	CATTTG	1167	Dehydration reaction
GhpPLA36	GH_D06G1742.1	MYC	CATTTG	1208	Dehydration reaction
GhpPLA36	GH_D06G1742.1	Myb	CAACTG	1458	Dehydration reaction
GhpPLA36	GH_D06G1742.1	MYB	TAACCA	139	Auxin reaction element
GhpPLA36	GH_D06G1742.1	MYB	CAACCA	737	Auxin reaction element
GhpPLA36	GH_D06G1742.1	TGACG-motif	TGACG	916	MeJA-responsiveness
GhpPLA36	GH_D06G1742.1	TC-rich repeats	GTTTTCTTAC	1309	defense and stress responsiveness
GhpPLA36	GH_D06G1742.1	W box	TTGACC	1984	Wound response element
GhpPLA36	GH_D06G1742.1	GT1-motif	GGTTAA	1340	light responsive
GhpPLA36	GH_D06G1742.1	Box 4	ATTAAT	348	light responsiveness
GhpPLA36	GH_D06G1742.1	GARE-motif	TCTGTTG	1046	gibberellin-responsive element
GhpPLA36	GH_D06G1742.1	MBS	CAACTG	1458	drought-inducibility
GhpPLA36	GH_D06G1742.1	TCA-element	CCATCTTTTT	1387	salicylic acid responsiveness
GhpPLA36	GH_D06G1742.1	WUN-motif	AAATTACT	488	Wound response element
GhpPLA37	GH_D08G2142.1	ABRE	ACGTG	1614	abscisic acid responsiveness
GhpPLA37	GH_D08G2142.1	WRE3	CCACCT	264	Wound response element
GhpPLA37	GH_D08G2142.1	WUN-motif	AAATTTCTT	1180	Wound response element
GhpPLA37	GH_D08G2142.1	WUN-motif	AAATTTCTT	1423	Wound response element
GhpPLA37	GH_D08G2142.1	MYB	CAACCA	963	Auxin reaction element
GhpPLA37	GH_D08G2142.1	TCA-element	CCATCTTTTT	1249	salicylic acid responsiveness
GhpPLA37	GH_D08G2142.1	AE-box	AGAAACTT	1241	light responsiveness
GhpPLA37	GH_D08G2142.1	GATA-motif	GATAGGG	1056	light responsive
GhpPLA37	GH_D08G2142.1	GATA-motif	GATAGGA	1342	light responsive
GhpPLA37	GH_D08G2142.1	GARE-motif	TCTGTTG	1966	gibberellin-responsive element
GhpPLA37	GH_D08G2142.1	LTR	CCGAAA	1740	low-temperature responsiveness
GhpPLA37	GH_D08G2142.1	MYB recognition site	CCGTTG	1168	Auxin reaction element
GhpPLA37	GH_D08G2142.1	TGACG-motif	TGACG	427	MeJA-responsiveness
GhpPLA37	GH_D08G2142.1	TGACG-motif	TGACG	1393	MeJA-responsiveness
GhpPLA37	GH_D08G2142.1	TGA-element	AACGAC	1281	auxin-responsive element
GhpPLA37	GH_D08G2142.1	ARE	AAACCA	178	anaerobic induction
GhpPLA37	GH_D08G2142.1	ARE	AAACCA	1270	anaerobic induction
GhpPLA37	GH_D08G2142.1	CGTCA-motif	CGTCA	505	MeJA-responsiveness
GhpPLA37	GH_D08G2142.1	Box 4	ATTAAT	161	light responsiveness
GhpPLA37	GH_D08G2142.1	Box 4	ATTAAT	886	light responsiveness
GhpPLA37	GH_D08G2142.1	Box 4	ATTAAT	941	light responsiveness
GhpPLA38	GH_D09G0831.1	Myb	TAACTG	202	Dehydration reaction
GhpPLA38	GH_D09G0831.1	Myb	TAACTG	1031	Dehydration reaction
GhpPLA38	GH_D09G0831.1	GA-motif	ATAGATAA	1486	light responsiveness
GhpPLA38	GH_D09G0831.1	MYC	CATTTG	41	Dehydration reaction
GhpPLA38	GH_D09G0831.1	MYC	CAATTG	415	Dehydration reaction
GhpPLA38	GH_D09G0831.1	MYC	CAATTG	737	Dehydration reaction
GhpPLA38	GH_D09G0831.1	MYC	CATGTG	1129	Dehydration reaction
GhpPLA38	GH_D09G0831.1	MYC	CATTTG	1441	Dehydration reaction
GhpPLA38	GH_D09G0831.1	AE-box	AGAAACAA	1202	light responsiveness
GhpPLA38	GH_D09G0831.1	TCA-element	CCATCTTTTT	1686	salicylic acid responsiveness
GhpPLA38	GH_D09G0831.1	MRE	AACCTAA	1037	light responsiveness
GhpPLA38	GH_D09G0831.1	G-box	CACGAC	1950	light responsiveness
GhpPLA38	GH_D09G0831.1	TCT-motif	TCTTAC	483	light responsive element
GhpPLA38	GH_D09G0831.1	Box 4	ATTAAT	700	light responsiveness
GhpPLA38	GH_D09G0831.1	ATCT-motif	AATCTAATCC	1301	light responsiveness
GhpPLA39	GH_D09G0832.1	CGTCA-motif	CGTCA	1688	MeJA-responsiveness
GhpPLA39	GH_D09G0832.1	TCT-motif	TCTTAC	1457	light responsive element
GhpPLA39	GH_D09G0832.1	Box 4	ATTAAT	964	light responsiveness
GhpPLA39	GH_D09G0832.1	TCA-element	CCATCTTTTT	1853	salicylic acid responsiveness
GhpPLA39	GH_D09G0832.1	AAGAA-motif	gGTAAAGAAA	65	abscisic acid responsiveness
GhpPLA39	GH_D09G0832.1	AAGAA-motif	gGTAAAGAAA	1180	abscisic acid responsiveness
GhpPLA39	GH_D09G0832.1	MYB	TAACCA	2	Auxin reaction element
GhpPLA39	GH_D09G0832.1	MYB	CAACAG	972	Auxin reaction element
GhpPLA39	GH_D09G0832.1	MYC	CATGTG	93	Dehydration reaction
GhpPLA39	GH_D09G0832.1	MYC	CATTTG	1013	Dehydration reaction
GhpPLA39	GH_D09G0832.1	GA-motif	ATAGATAA	584	light responsiveness
GhpPLA39	GH_D09G0832.1	ABRE	ACGTG	252	abscisic acid responsiveness
GhpPLA39	GH_D09G0832.1	MYB-like sequence	TAACCA	2	Auxin reaction element
GhpPLA39	GH_D09G0832.1	G-box	TACGTG	251	light responsiveness
GhpPLA39	GH_D09G0832.1	TGACG-motif	TGACG	1790	MeJA-responsiveness
GhpPLA39	GH_D09G0832.1	Myb-binding site	CAACAG	972	Dehydration reaction
GhpPLA40	GH_D10G0147.1	TCCC-motif	TCTCCCT	1747	light responsive element
GhpPLA40	GH_D10G0147.1	Box 4	ATTAAT	30	light responsiveness
GhpPLA40	GH_D10G0147.1	MYB	CAACCA	1727	Auxin reaction element
GhpPLA40	GH_D10G0147.1	AT1-motif	AATTATTTTTTATT	1403	light responsive
GhpPLA40	GH_D10G0147.1	AAGAA-motif	gGTAAAGAAA	1643	abscisic acid responsiveness
GhpPLA40	GH_D10G0147.1	GCN4_motif	TGAGTCA	387	endosperm expression
GhpPLA40	GH_D10G0147.1	TGACG-motif	TGACG	317	MeJA-responsiveness
GhpPLA40	GH_D10G0147.1	MYB recognition site	CCGTTG	1947	Auxin reaction element
GhpPLA40	GH_D10G0147.1	LTR	CCGAAA	167	low-temperature responsiveness
GhpPLA40	GH_D10G0147.1	LTR	CCGAAA	619	low-temperature responsiveness
GhpPLA41	GH_D10G1033.1	GT1-motif	GGTTAA	1989	light responsive
GhpPLA41	GH_D10G1033.1	Myb	TAACTG	27	Dehydration reaction
GhpPLA41	GH_D10G1033.1	ABRE	ACGTG	1694	abscisic acid responsiveness
GhpPLA41	GH_D10G1033.1	WRE3	CCACCT	697	Wound response element
GhpPLA41	GH_D10G1033.1	WRE3	CCACCT	1576	Wound response element
GhpPLA41	GH_D10G1033.1	MYB	TAACCA	1190	Auxin reaction element
GhpPLA41	GH_D10G1033.1	MYB	TAACCA	1684	Auxin reaction element
GhpPLA41	GH_D10G1033.1	MYB	CAACAG	1772	Auxin reaction element
GhpPLA41	GH_D10G1033.1	TCA-element	CCATCTTTTT	729	salicylic acid responsiveness
GhpPLA41	GH_D10G1033.1	MYC	CAATTG	108	Dehydration reaction
GhpPLA41	GH_D10G1033.1	MYC	CATGTG	1702	Dehydration reaction
GhpPLA41	GH_D10G1033.1	Myb-binding site	CAACAG	1772	Dehydration reaction
GhpPLA41	GH_D10G1033.1	MYB-like sequence	TAACCA	1190	Auxin reaction element
GhpPLA41	GH_D10G1033.1	MYB-like sequence	TAACCA	1684	Auxin reaction element
GhpPLA42	GH_D11G0513.1	ARE	AAACCA	1521	anaerobic induction
GhpPLA42	GH_D11G0513.1	ARE	AAACCA	1731	anaerobic induction
GhpPLA42	GH_D11G0513.1	CAT-box	GCCACT	511	meristem expression
GhpPLA42	GH_D11G0513.1	CAT-box	GCCACT	1214	meristem expression
GhpPLA42	GH_D11G0513.1	Box 4	ATTAAT	439	light responsiveness
GhpPLA42	GH_D11G0513.1	Box 4	ATTAAT	643	light responsiveness
GhpPLA42	GH_D11G0513.1	Box 4	ATTAAT	787	light responsiveness
GhpPLA42	GH_D11G0513.1	ATCT-motif	AATCTAATCC	826	light responsiveness
GhpPLA42	GH_D11G0513.1	ABRE	ACGTG	58	abscisic acid responsiveness
GhpPLA42	GH_D11G0513.1	AAGAA-motif	gGTAAAGAAA	97	abscisic acid responsiveness
GhpPLA42	GH_D11G0513.1	AAGAA-motif	GAAAGAA	1610	abscisic acid responsiveness
GhpPLA42	GH_D11G0513.1	MYC	CAATTG	861	Dehydration reaction
GhpPLA42	GH_D11G0513.1	MYC	CATTTG	916	Dehydration reaction
GhpPLA42	GH_D11G0513.1	MYC	CATTTG	1183	Dehydration reaction
GhpPLA42	GH_D11G0513.1	MYC	CATTTG	1770	Dehydration reaction
GhpPLA42	GH_D11G0513.1	LTR	CCGAAA	609	low-temperature responsiveness
GhpPLA42	GH_D11G0513.1	LTR	CCGAAA	1518	low-temperature responsiveness
GhpPLA42	GH_D11G0513.1	TC-rich repeats	ATTCTCTAAC	600	defense and stress responsiveness
GhpPLA42	GH_D11G0513.1	P-box	CCTTTTG	836	gibberellin-responsive element
GhpPLA42	GH_D11G0513.1	G-box	TACGTG	57	light responsiveness
GhpPLA42	GH_D11G0513.1	G-box	CACGAC	1136	light responsiveness
GhpPLA43	GH_D11G1308.1	GARE-motif	TCTGTTG	608	gibberellin-responsive element
GhpPLA43	GH_D11G1308.1	TGACG-motif	TGACG	1968	MeJA-responsiveness
GhpPLA43	GH_D11G1308.1	3-AF1 binding site	TAAGAGAGGAA	1981	light responsive
GhpPLA43	GH_D11G1308.1	MYB-like sequence	TAACCA	323	Auxin reaction element
GhpPLA43	GH_D11G1308.1	MYB-like sequence	TAACCA	851	Auxin reaction element
GhpPLA43	GH_D11G1308.1	MYB-like sequence	TAACCA	1668	Auxin reaction element
GhpPLA43	GH_D11G1308.1	ABRE	ACGTG	1542	abscisic acid responsiveness
GhpPLA43	GH_D11G1308.1	W box	TTGACC	565	Wound response element
GhpPLA43	GH_D11G1308.1	MYC	CATTTG	194	Dehydration reaction
GhpPLA43	GH_D11G1308.1	MYC	CATTTG	557	Dehydration reaction
GhpPLA43	GH_D11G1308.1	AAGAA-motif	gGTAAAGAAA	683	abscisic acid responsiveness
GhpPLA43	GH_D11G1308.1	AAGAA-motif	GAAAGAA	1633	abscisic acid responsiveness
GhpPLA43	GH_D11G1308.1	MYB	TAACCA	323	Auxin reaction element
GhpPLA43	GH_D11G1308.1	MYB	TAACCA	851	Auxin reaction element
GhpPLA43	GH_D11G1308.1	MYB	TAACCA	1668	Auxin reaction element
GhpPLA43	GH_D11G1308.1	Box 4	ATTAAT	32	light responsiveness
GhpPLA43	GH_D11G1308.1	Box 4	ATTAAT	133	light responsiveness
GhpPLA43	GH_D11G1308.1	Box 4	ATTAAT	164	light responsiveness
GhpPLA43	GH_D11G1308.1	TCCC-motif	TCTCCCT	1727	light responsive element
GhpPLA43	GH_D11G1308.1	ATC-motif	AGTAATCT	1189	light responsiveness
GhpPLA43	GH_D11G1308.1	ARE	AAACCA	477	anaerobic induction
GhpPLA43	GH_D11G1308.1	ARE	AAACCA	691	anaerobic induction
GhpPLA43	GH_D11G1308.1	ARE	AAACCA	1090	anaerobic induction
GhpPLA43	GH_D11G1308.1	ARE	AAACCA	1266	anaerobic induction
GhpPLA44	GH_D11G2035.1	Box 4	ATTAAT	40	light responsiveness
GhpPLA44	GH_D11G2035.1	Myc	TCTCTTA	786	Dehydration reaction
GhpPLA44	GH_D11G2035.1	ATCT-motif	AATCTAATCC	843	light responsiveness
GhpPLA44	GH_D11G2035.1	TCCC-motif	TCTCCCT	59	light responsive element
GhpPLA44	GH_D11G2035.1	ARE	AAACCA	639	anaerobic induction
GhpPLA44	GH_D11G2035.1	ARE	AAACCA	1416	anaerobic induction
GhpPLA44	GH_D11G2035.1	CGTCA-motif	CGTCA	1104	MeJA-responsiveness
GhpPLA44	GH_D11G2035.1	circadian	CAAAGATATC	1521	circadian control
GhpPLA44	GH_D11G2035.1	O2-site	GATGA(C/T)(A/G)TG(A/G)	1382	zein metabolism regulation
GhpPLA44	GH_D11G2035.1	Myb	CAACTG	50	Dehydration reaction
GhpPLA44	GH_D11G2035.1	Myb	TAACTG	676	Dehydration reaction
GhpPLA44	GH_D11G2035.1	Myb	TAACTG	774	Dehydration reaction
GhpPLA44	GH_D11G2035.1	Myb	CAACTG	825	Dehydration reaction
GhpPLA44	GH_D11G2035.1	I-box	AGATAAGG	545	light responsive
GhpPLA44	GH_D11G2035.1	MBS	CAACTG	50	drought-inducibility
GhpPLA44	GH_D11G2035.1	MBS	CAACTG	825	drought-inducibility
GhpPLA44	GH_D11G2035.1	W box	TTGACC	748	Wound response element
GhpPLA44	GH_D11G2035.1	W box	TTGACC	1044	Wound response element
GhpPLA44	GH_D11G2035.1	TCA-element	CCATCTTTTT	514	salicylic acid responsiveness
GhpPLA44	GH_D11G2035.1	AAGAA-motif	gGTAAAGAAA	1193	abscisic acid responsiveness
GhpPLA44	GH_D11G2035.1	MYB	CAACCA	1112	Auxin reaction element
GhpPLA44	GH_D11G2035.1	MYB	CAACCA	1253	Auxin reaction element
GhpPLA44	GH_D11G2035.1	MYC	CAATTG	178	Dehydration reaction
GhpPLA44	GH_D11G2035.1	MYC	CAATTG	322	Dehydration reaction
GhpPLA44	GH_D11G2035.1	MYC	CAATTG	685	Dehydration reaction
GhpPLA44	GH_D11G2035.1	MYC	CAATTG	809	Dehydration reaction
GhpPLA44	GH_D11G2035.1	MYC	CATGTG	1907	Dehydration reaction
GhpPLA45	GH_D12G0043.1	G-Box	CACGTG	867	light responsiveness
GhpPLA45	GH_D12G0043.1	Box 4	ATTAAT	12	light responsiveness
GhpPLA45	GH_D12G0043.1	Box 4	ATTAAT	139	light responsiveness
GhpPLA45	GH_D12G0043.1	Box 4	ATTAAT	808	light responsiveness
GhpPLA45	GH_D12G0043.1	GC-motif	CCCCCG	1854	anoxic specific inducibility
GhpPLA45	GH_D12G0043.1	TCT-motif	TCTTAC	820	light responsive element
GhpPLA45	GH_D12G0043.1	CGTCA-motif	CGTCA	1949	MeJA-responsiveness
GhpPLA45	GH_D12G0043.1	TGA-element	AACGAC	1712	auxin-responsive element
GhpPLA45	GH_D12G0043.1	G-box	TACGTG	794	light responsiveness
GhpPLA45	GH_D12G0043.1	G-box	ACACGTGT	866	light responsiveness
GhpPLA45	GH_D12G0043.1	G-box	CACGTG	867	light responsiveness
GhpPLA45	GH_D12G0043.1	LTR	CCGAAA	502	low-temperature responsiveness
GhpPLA45	GH_D12G0043.1	LTR	CCGAAA	1974	low-temperature responsiveness
GhpPLA45	GH_D12G0043.1	MYB-like sequence	TAACCA	1243	Auxin reaction element
GhpPLA45	GH_D12G0043.1	MYC	CATGTG	1062	Dehydration reaction
GhpPLA45	GH_D12G0043.1	MYB	TAACCA	1243	Auxin reaction element
GhpPLA45	GH_D12G0043.1	AAGAA-motif	GAAAGAA	1725	abscisic acid responsiveness
GhpPLA45	GH_D12G0043.1	ABRE	ACGTG	795	abscisic acid responsiveness
GhpPLA45	GH_D12G0043.1	ABRE	CACGTG	867	abscisic acid responsiveness
GhpPLA45	GH_D12G0043.1	ABRE	ACGTG	868	abscisic acid responsiveness
GhpPLA45	GH_D12G0043.1	ABRE	ACGTG	1619	abscisic acid responsiveness
GhpPLA45	GH_D12G0043.1	WUN-motif	AAATTACTA	174	Wound response element
GhpPLA45	GH_D12G0043.1	WUN-motif	AAATTTCCT	740	Wound response element
GhpPLA45	GH_D12G0043.1	MBS	CAACTG	27	drought-inducibility
GhpPLA45	GH_D12G0043.1	Myb	CAACTG	27	Dehydration reaction
GhpPLA46	GH_scaffold1629_objG0001.1	G-box	CAGACGTGGCA	1620	light responsiveness
GhpPLA46	GH_scaffold1629_objG0001.1	TGACG-motif	TGACG	1621	MeJA-responsiveness
GhpPLA46	GH_scaffold1629_objG0001.1	AAGAA-motif	gGTAAAGAAA	1396	abscisic acid responsiveness
GhpPLA46	GH_scaffold1629_objG0001.1	ABRE	ACGTG	1623	abscisic acid responsiveness
GhpPLA46	GH_scaffold1629_objG0001.1	Sp1	GGGCGG	1450	light responsive element
GhpPLA46	GH_scaffold1629_objG0001.1	GT1-motif	GGTTAAT	1742	light responsive
GhpPLA46	GH_scaffold1629_objG0001.1	ARE	AAACCA	1881	anaerobic induction
GhpPLA46	GH_scaffold1629_objG0001.1	TGA-element	AACGAC	1976	auxin-responsive element

## Sheet: Table S5
Additional file 5: Table S5 Expression values of GhpPLA genes in tissues obtained from RNA-seq data.
Gene Name	Geneid	TM1_0dpa_ovlue	TM1_10_dpa_fiber	TM1_10_dpa_ovlue	TM1_1dpa_ovlue	TM1_20_dpa_fiber	TM1_20_dpa_ovlue	TM1_25_dpa_fiber	TM1_3dpa_ovlue	TM1_5dpa_ovlue	TM1_anther	TM1_epicalyx	TM1_leaf	TM1_petal	TM1_pistil	TM1_root	TM1_sepal	TM1_stem	TM1_torus
GhpPLA1	GH_A03G0975	0.0520667	0	0	0	0	0	0.0601	0	0	0.0197667	6.19023	2.45363	0	0	0.0115667	1.9163	0	0.4796
GhpPLA2	GH_A03G0976	0	0	0.0209333	0	0	0	0.0593	0	0	0.0143333	0.6527	0	0.0230667	0.0224	3.46043	0.361467	0	0.23815
GhpPLA3	GH_A05G1137	4.0525	0.1719	2.43053	6.1038	0	1.85633	2.0502	1.85475	3.13573	0.114933	57.207	31.3101	1.8433	0.2201	27.8235	6.50397	17.4866	55.4429
GhpPLA4	GH_A05G1696	0.665033	0.7851	3.6772	0.274533	2.2702	0.903267	2.3601	0.7133	1.97897	0.0477667	0.306733	0.600267	0.339067	0.1328	0.984433	0.460867	2.48095	3.5239
GhpPLA5	GH_A05G2013	0	0	0	0	0	0	0.0606	0	0	0	0	0	0	0	0	0	0	0
GhpPLA6	GH_A05G2014	0	0	0	0	0	0	0	0	0	0.0484333	0.4538	0	0	0.14485	0.0369	0.243467	0.04335	0
GhpPLA7	GH_A05G2015	0.393967	18.9024	5.50007	0	34.9102	0.723167	16.95	0.4368	1.7744	0	3.4505	0.8887	0	0.074	13.4319	0.237	8.9964	0.153
GhpPLA8	GH_A05G2016	0	0	0	0	0	0	0	0	0	0	0	0.0457667	0	0	0.7642	0	0.0402	0
GhpPLA9	GH_A05G2017	0	0	0	0	0	0	0.0566	0	0	0	0	0	0	0	1.743	0	0.41145	0
GhpPLA10	GH_A05G2018	0	0	0	0	0.1507	0	0	0	0	0.576333	0	0	0	0	2.67293	0	0.0463	0
GhpPLA11	GH_A05G4331	5.6033	0.8936	10.1299	7.83927	0.537	5.328	2.1537	2.84915	4.56123	3.1483	14.7947	6.8898	7.49647	2.8996	7.24523	4.25183	5.5522	4.07175
GhpPLA12	GH_A06G0161	0	0	0	0	0	0	0	0	0	0	0.1637	0.349333	0	0	0	0	0.02215	0
GhpPLA13	GH_A06G0162	1.7796	0	0	11.3653	0	0	0.1194	0.87925	0.0614	11.5708	94.6983	13.3418	22.9299	4.29905	1.24777	10.7465	21.4933	0.70945
GhpPLA14	GH_A06G1719	3.66883	17.5319	11.8097	3.6466	9.2222	5.66033	10.1815	14.0874	12.0694	6.18833	4.44803	1.4454	5.05073	6.0936	6.48823	8.20033	5.2149	9.65665
GhpPLA15	GH_A08G2123	69.3207	3.5664	6.93087	36.2724	2.0706	24.7664	15.5241	25.2032	11.757	0.4611	0.6978	4.3289	0.0745667	0.02415	8.3958	0.129233	3.43675	3.88085
GhpPLA16	GH_A09G0878	2.23893	0.1401	0	0.702567	0	0	0.3715	1.1096	2.213	0.112967	5.84467	0.295833	0.2531	0.0431	3.20883	3.8485	1.76335	1.45855
GhpPLA17	GH_A09G0879	5.82063	9.067	6.46833	4.65873	8.2664	2.40487	4.1859	9.89465	9.90273	0.494033	4.88177	1.52133	1.48893	1.3344	18.7153	6.8605	10.9382	8.045
GhpPLA18	GH_A10G0136	0	0	0.0464	0	0.1276	0	0	0	0.0133667	0.0062	0	0	0	0	0	0	0	0
GhpPLA19	GH_A10G0928	0.624067	0.3846	0.0211	0.274833	0.1589	0.288733	0	0.0849	0.172867	0.183833	0.1959	0.0356333	0	0	0.2885	0.214033	0	0.37465
GhpPLA20	GH_A10G2278	3.94073	0.8859	14.332	7.96393	26.3492	4.21813	10.1948	4.72395	1.7262	37.6664	26.4886	4.75963	40.0285	94.9411	46.3668	33.0951	59.8188	30.3901
GhpPLA21	GH_A11G0494	0	0	0	0	0	0	0	0	0	0	0	0	0	0	0.0119333	0	0	0
GhpPLA22	GH_A11G1279	1.2429	3.461	7.1053	0.939367	0.1589	5.64133	4.0144	6.7576	5.0921	0.0771	0.870667	3.7089	3.55757	0.02955	2.8564	1.28157	1.561	2.9163
GhpPLA23	GH_A11G1995	0	0.0829	0	0	0	0	0.3845	0	0.209367	15.0492	0.0187667	0	14.321	8.25705	0.207967	2.6161	0	0.05055
GhpPLA24	GH_A12G0043	13.4726	0.7792	40.6035	25.325	1.1266	11.3472	7.3592	6.5945	7.3399	5.09813	0.935433	10.672	16.0678	12.3501	15.75	12.491	11.5554	10.797
GhpPLA25	GH_D02G0945	0.0174	0	0	0	0	0	0	0	0	0.102133	6.59247	1.00053	0	0.1647	0	4.2101	0.04615	1.5342
GhpPLA26	GH_D02G0946	0	0	0	0	0	0	0.8503	0	0	1.21077	5.93507	0.0640333	0.5668	0.28185	1.9234	6.5774	1.32245	0.32535
GhpPLA27	GH_D03G0208	8.06217	0.3621	0.127367	10.8453	0	0.117767	0.18	2.39485	2.9363	0	2.3815	0.294733	0	0	0.235067	0.5185	0.1293	0.0791
GhpPLA28	GH_D03G0209	0.0897667	0	0	0	0	0	0.0641	0.1748	0.339567	0.352933	44.9032	17.8384	0	0.0297	1.2054	33.7341	0.158	0.465
GhpPLA29	GH_D04G0044	33.4593	2.5183	10.07	29.1604	2.819	8.2921	5.1689	7.9264	9.4624	3.76223	28.7944	8.62707	12.0173	4.16175	10.7889	6.5121	9.15925	10.878
GhpPLA30	GH_D05G1135	0.4945	0.0863	0.598867	0.447433	0.2853	0.347733	0.1144	0.0781	0.357767	0	4.03967	6.4413	0.379967	0	6.19503	0.266867	2.40135	1.95145
GhpPLA31	GH_D05G1727	0.972133	1.1776	2.1608	0.267367	0.7876	0.679367	0.9106	0.7139	1.14103	0.0965667	0.369467	0.348733	0.395	0.1721	0.150833	0.371067	0.4162	1.0669
GhpPLA32	GH_D05G2047	0	0	0	0	0	0	0	0	0	0	0	0	0	0	0	0	0	0
GhpPLA33	GH_D05G2048	0	0	0	0	0	0	0.1757	0	0	0	1.55823	0.0617667	0	0	0	0.128033	0	0
GhpPLA34	GH_D05G2050	0	0	0	0	0	0	0.0604	0	0	0.324733	0	0	0	0	0.0514	0	0	0
GhpPLA35	GH_D06G0146	0.0346333	0.1811	0	0.100467	0	0	0.36	0.10915	0	8.9529	307.617	30.6193	45.8017	3.25035	4.12897	107.213	26.2401	4.68965
GhpPLA36	GH_D06G1742	3.39653	10.7108	8.6239	2.45703	8.5236	5.89443	8.2012	9.20285	8.3678	5.78227	3.92043	1.22303	3.23977	3.8124	5.18657	6.72953	3.81305	7.23105
GhpPLA37	GH_D08G2142	12.7214	0.5783	8.9554	5.04463	0	55.8351	28.6845	9.3353	7.2756	0.1546	0.242333	4.6117	0	0.0483	17.6867	0.2447	5.24075	6.7862
GhpPLA38	GH_D09G0831	1.00207	3.4625	7.61747	4.8674	3.7451	1.73943	1.7525	24.5554	16.9579	0.337267	28.5274	7.88723	0.817933	0.32695	3.69037	21.8643	19.1424	9.0766
GhpPLA39	GH_D09G0832	21.3602	10.13	20.6943	26.4257	14.5696	15.6393	14.0498	35.8796	30.2198	1.2862	11.2481	4.7189	8.89547	3.02355	15.4354	19.8644	11.18	14.816
GhpPLA40	GH_D10G0147	0.1769	3.8885	1.11137	0.2673	1.8953	0.298167	0.7787	2.2074	2.57073	0.234867	1.35527	0.218367	0.4322	0.2772	1.0411	0.8379	1.09785	0.61455
GhpPLA41	GH_D10G1033	0	0	0	0	0.1556	0	0.0624	0	0	0	0	0.0157	0	0	8.9064	0	0	0
GhpPLA42	GH_D11G0513	0	0	0	0	0	0	0.2472	0	0	0.181133	0	0	0	0	3.06067	0	0	0
GhpPLA43	GH_D11G1308	2.81567	0.4807	1.4732	4.61083	0.1589	23.9518	17.5231	2.0401	1.91673	0.150667	0.629033	4.48457	0.801167	0	3.26497	1.44293	0.69285	1.26685
GhpPLA44	GH_D11G2035	0.2038	0.2797	0.2242	0	0	0.0478	0.618	0	0.0749667	8.71117	0	0	2.35717	7.47345	0.0475	0.489333	0.071	0.2988
GhpPLA45	GH_D12G0043	16.5946	0.8766	41.2626	14.6488	15.7727	14.1388	9.7477	5.08625	8.4163	1.75223	9.30437	7.6818	9.4167	1.8243	19.1583	3.0105	15.3332	8.8797
GhpPLA46	GH_scaffold1629_objG0001	0	1.283	0.101567	0	0.1413	0	0.0567	0.0258	0.115467	0.095	19.2731	11.1016	0.200667	0.9429	13.3581	0.704767	20.6393	0

## Sheet: Table S6
Additional file 6: Table S6 The primers used for qRT-PCR in this study.
Gene Id	Fprimer	Rprimer
GhpPLA19	AACCAACAGAACAGGCCTTCGG	ATGCTGGGGGAAAATCTTGGGG
GhpPLA23	TCAAGTTGCTTCAACCCACCGT	TAAGGGCTTGTCCCTGCGAAAC
GhpPLA28	GACTCTTCTACCGGCACACCAC	GTTGTTTGCAGCAACTCCACCG
GhpPLA41	ATGCTAGTGTTGTCACTGGGCG	TACAGCCAGTCGATCCTACCCC
GhpPLA44	GGATGCCCTAATGCGGCCTAAA	GCAACTTGATGTCGAAGGTCGG
Ghactin	AGGCACCTCTTAACCCTAAAGC	GGACAACGGAATCTCTCAGC

## Sheet: Table S7
Additional file 7: Table S7 Determination of pollen viability.
	Number of inactive pollen	Total pollen	Pollen inactivation rate
CLCrV: 00-1	1	1256	0
CLCrV: 00-2	2	1489	0
CLCrV: 00-3	2	1584	0
CLCrV: GhpPLA23-1	51	1430	0.034
CLCrV: GhpPLA23-2	45	1398	0.032
CLCrV: GhpPLA23-3	39	1193	0.032
CLCrV: GhpPLA44-1	46	1246	0.036
CLCrV: GhpPLA44-2	42	1159	0.036
CLCrV: GhpPLA44-3	56	1354	0.041
